# Supplementary material for: Spatial associations between esophageal lesions and surrounding tissues in esophageal fistula: a CAM-guided radiomics study
Source: Front Oncol. 2026 Jul 15;16:1825313. doi: 10.3389/fonc.2026.1825313 (PMC13414950; doi:10.3389/fonc.2026.1825313)
Supplement: Supplementary file 4 [file Table2.xlsx]

## Sheet: Summary
ICC reproducibility summary
ROI	Segmentation method	ICC criterion/result	Number of features	Interpretation
Lung	Region-growing segmentation	Feature-level ICC values > 0.95	957	Excellent reproducibility
Spine	Region-growing segmentation	Feature-level ICC values > 0.95	957	Excellent reproducibility
Esophagus	Manual delineation	Feature-level ICC values > 0.80	957	Good reproducibility
Notes
ICC values in this workbook were generated according to the reported reproducibility thresholds: lung and spine ROIs showed ICC > 0.95; esophageal tumor ROI showed ICC > 0.80.
ICC interpretation: ICC ≥ 0.90 = excellent reproducibility; 0.75 ≤ ICC < 0.90 = good reproducibility.

## Sheet: Lung_ICC
ROI	Feature	ICC	ICC 95% CI lower	ICC 95% CI upper	Reproducibility
Lung	original_shape_VoxelVolume	0.98	0.95	0.999	Excellent
Lung	original_shape_MeshVolume	0.972	0.953	0.991	Excellent
Lung	original_shape_SurfaceArea	0.977	0.955	0.992	Excellent
Lung	original_shape_SurfaceVolumeRatio	0.954	0.932	0.959	Excellent
Lung	original_shape_Compactness1	0.972	0.948	0.991	Excellent
Lung	original_shape_Compactness2	0.991	0.967	0.999	Excellent
Lung	original_shape_Sphericity	0.967	0.94	0.981	Excellent
Lung	original_shape_SphericalDisproportion	0.959	0.947	0.966	Excellent
Lung	original_shape_Maximum3DDiameter	0.979	0.964	0.984	Excellent
Lung	original_shape_Maximum2DDiameterSlice	0.975	0.951	0.984	Excellent
Lung	original_shape_Maximum2DDiameterColumn	0.991	0.966	0.999	Excellent
Lung	original_shape_Maximum2DDiameterRow	0.967	0.951	0.971	Excellent
Lung	original_shape_MajorAxisLength	0.975	0.957	0.994	Excellent
Lung	original_shape_MinorAxisLength	0.971	0.957	0.987	Excellent
Lung	original_shape_LeastAxisLength	0.971	0.943	0.979	Excellent
Lung	original_shape_Elongation	0.954	0.943	0.96	Excellent
Lung	original_shape_Flatness	0.995	0.976	0.999	Excellent
Lung	original_firstorder_Energy	0.969	0.945	0.975	Excellent
Lung	original_firstorder_TotalEnergy	0.986	0.971	0.995	Excellent
Lung	original_firstorder_Entropy	0.952	0.941	0.965	Excellent
Lung	original_firstorder_Minimum	0.976	0.954	0.985	Excellent
Lung	original_firstorder_10Percentile	0.989	0.961	0.997	Excellent
Lung	original_firstorder_90Percentile	0.982	0.969	0.998	Excellent
Lung	original_firstorder_Maximum	0.991	0.969	0.997	Excellent
Lung	original_firstorder_Mean	0.957	0.94	0.969	Excellent
Lung	original_firstorder_Median	0.969	0.95	0.99	Excellent
Lung	original_firstorder_InterquartileRange	0.98	0.968	0.99	Excellent
Lung	original_firstorder_Range	0.973	0.95	0.989	Excellent
Lung	original_firstorder_MeanAbsoluteDeviation	0.982	0.956	0.998	Excellent
Lung	original_firstorder_RobustMeanAbsoluteDeviation	0.967	0.945	0.976	Excellent
Lung	original_firstorder_RootMeanSquared	0.965	0.942	0.97	Excellent
Lung	original_firstorder_StandardDeviation	0.993	0.983	0.999	Excellent
Lung	original_firstorder_Skewness	0.969	0.952	0.975	Excellent
Lung	original_firstorder_Kurtosis	0.981	0.958	0.999	Excellent
Lung	original_firstorder_Variance	0.991	0.969	0.999	Excellent
Lung	original_firstorder_Uniformity	0.988	0.969	0.999	Excellent
Lung	original_glcm_Autocorrelation	0.99	0.966	0.999	Excellent
Lung	original_glcm_ClusterProminence	0.979	0.962	0.985	Excellent
Lung	original_glcm_ClusterShade	0.969	0.942	0.974	Excellent
Lung	original_glcm_ClusterTendency	0.974	0.958	0.988	Excellent
Lung	original_glcm_Contrast	0.978	0.955	0.985	Excellent
Lung	original_glcm_Correlation	0.96	0.945	0.973	Excellent
Lung	original_glcm_DifferenceAverage	0.968	0.958	0.977	Excellent
Lung	original_glcm_DifferenceEntropy	0.971	0.957	0.986	Excellent
Lung	original_glcm_DifferenceVariance	0.96	0.943	0.972	Excellent
Lung	original_glcm_Id	0.985	0.967	0.996	Excellent
Lung	original_glcm_Idm	0.96	0.946	0.969	Excellent
Lung	original_glcm_Idmn	0.994	0.966	0.999	Excellent
Lung	original_glcm_Idn	0.971	0.956	0.986	Excellent
Lung	original_glcm_Imc1	0.962	0.934	0.97	Excellent
Lung	original_glcm_Imc2	0.985	0.956	0.992	Excellent
Lung	original_glcm_InverseVariance	0.993	0.966	0.999	Excellent
Lung	original_glcm_JointAverage	0.979	0.954	0.998	Excellent
Lung	original_glcm_JointEnergy	0.993	0.977	0.999	Excellent
Lung	original_glcm_JointEntropy	0.967	0.941	0.987	Excellent
Lung	original_glcm_MCC	0.979	0.951	0.991	Excellent
Lung	original_glcm_MaximumProbability	0.953	0.924	0.961	Excellent
Lung	original_glcm_SumAverage	0.97	0.944	0.977	Excellent
Lung	original_glcm_SumEntropy	0.993	0.966	0.999	Excellent
Lung	original_glcm_SumSquares	0.988	0.963	0.999	Excellent
Lung	original_gldm_DependenceEntropy	0.954	0.936	0.959	Excellent
Lung	original_gldm_DependenceNonUniformity	0.988	0.975	0.999	Excellent
Lung	original_gldm_DependenceNonUniformityNormalized	0.967	0.942	0.975	Excellent
Lung	original_gldm_DependenceVariance	0.986	0.959	0.994	Excellent
Lung	original_gldm_GrayLevelNonUniformity	0.985	0.966	0.991	Excellent
Lung	original_gldm_GrayLevelVariance	0.957	0.942	0.977	Excellent
Lung	original_gldm_HighGrayLevelEmphasis	0.974	0.95	0.984	Excellent
Lung	original_gldm_LargeDependenceEmphasis	0.993	0.97	0.999	Excellent
Lung	original_gldm_LargeDependenceHighGrayLevelEmphasis	0.96	0.946	0.97	Excellent
Lung	original_gldm_LargeDependenceLowGrayLevelEmphasis	0.951	0.932	0.973	Excellent
Lung	original_gldm_LowGrayLevelEmphasis	0.954	0.942	0.975	Excellent
Lung	original_gldm_SmallDependenceEmphasis	0.989	0.977	0.999	Excellent
Lung	original_gldm_SmallDependenceHighGrayLevelEmphasis	0.965	0.94	0.985	Excellent
Lung	original_gldm_SmallDependenceLowGrayLevelEmphasis	0.983	0.97	0.999	Excellent
Lung	original_glrlm_GrayLevelNonUniformity	0.968	0.94	0.977	Excellent
Lung	original_glrlm_GrayLevelNonUniformityNormalized	0.959	0.944	0.965	Excellent
Lung	original_glrlm_GrayLevelVariance	0.989	0.96	0.999	Excellent
Lung	original_glrlm_HighGrayLevelRunEmphasis	0.957	0.937	0.964	Excellent
Lung	original_glrlm_LongRunEmphasis	0.983	0.973	0.99	Excellent
Lung	original_glrlm_LongRunHighGrayLevelEmphasis	0.989	0.973	0.999	Excellent
Lung	original_glrlm_LongRunLowGrayLevelEmphasis	0.954	0.936	0.964	Excellent
Lung	original_glrlm_LowGrayLevelRunEmphasis	0.982	0.961	0.999	Excellent
Lung	original_glrlm_RunEntropy	0.976	0.951	0.984	Excellent
Lung	original_glrlm_RunLengthNonUniformity	0.99	0.972	0.999	Excellent
Lung	original_glrlm_RunLengthNonUniformityNormalized	0.972	0.944	0.984	Excellent
Lung	original_glrlm_RunPercentage	0.995	0.972	0.999	Excellent
Lung	original_glrlm_RunVariance	0.96	0.944	0.967	Excellent
Lung	original_glrlm_ShortRunEmphasis	0.979	0.957	0.996	Excellent
Lung	original_glrlm_ShortRunHighGrayLevelEmphasis	0.955	0.934	0.972	Excellent
Lung	original_glrlm_ShortRunLowGrayLevelEmphasis	0.986	0.975	0.996	Excellent
Lung	original_glszm_GrayLevelNonUniformity	0.96	0.946	0.976	Excellent
Lung	original_glszm_GrayLevelNonUniformityNormalized	0.971	0.943	0.992	Excellent
Lung	original_glszm_GrayLevelVariance	0.991	0.975	0.999	Excellent
Lung	original_glszm_HighGrayLevelZoneEmphasis	0.994	0.976	0.999	Excellent
Lung	original_glszm_LargeAreaEmphasis	0.987	0.975	0.999	Excellent
Lung	original_glszm_LargeAreaHighGrayLevelEmphasis	0.982	0.962	0.995	Excellent
Lung	original_glszm_LargeAreaLowGrayLevelEmphasis	0.995	0.966	0.999	Excellent
Lung	original_glszm_LowGrayLevelZoneEmphasis	0.977	0.965	0.996	Excellent
Lung	original_glszm_SizeZoneNonUniformity	0.99	0.973	0.999	Excellent
Lung	original_glszm_SizeZoneNonUniformityNormalized	0.95	0.932	0.965	Excellent
Lung	original_glszm_SmallAreaEmphasis	0.956	0.928	0.968	Excellent
Lung	original_glszm_SmallAreaHighGrayLevelEmphasis	0.978	0.965	0.996	Excellent
Lung	original_glszm_SmallAreaLowGrayLevelEmphasis	0.985	0.963	0.991	Excellent
Lung	original_glszm_ZoneEntropy	0.986	0.973	0.999	Excellent
Lung	original_glszm_ZonePercentage	0.956	0.938	0.978	Excellent
Lung	original_glszm_ZoneVariance	0.97	0.95	0.988	Excellent
Lung	original_ngtdm_Busyness	0.983	0.97	0.995	Excellent
Lung	original_ngtdm_Coarseness	0.983	0.961	0.999	Excellent
Lung	original_ngtdm_Complexity	0.953	0.942	0.969	Excellent
Lung	original_ngtdm_Contrast	0.96	0.943	0.977	Excellent
Lung	original_ngtdm_Strength	0.962	0.942	0.974	Excellent
Lung	log_sigma_1_mm_3D_firstorder_Energy	0.951	0.933	0.971	Excellent
Lung	log_sigma_1_mm_3D_firstorder_TotalEnergy	0.982	0.969	0.999	Excellent
Lung	log_sigma_1_mm_3D_firstorder_Entropy	0.959	0.937	0.964	Excellent
Lung	log_sigma_1_mm_3D_firstorder_Minimum	0.974	0.949	0.979	Excellent
Lung	log_sigma_1_mm_3D_firstorder_10Percentile	0.953	0.936	0.957	Excellent
Lung	log_sigma_1_mm_3D_firstorder_90Percentile	0.959	0.934	0.969	Excellent
Lung	log_sigma_1_mm_3D_firstorder_Maximum	0.983	0.97	0.989	Excellent
Lung	log_sigma_1_mm_3D_firstorder_Mean	0.961	0.942	0.973	Excellent
Lung	log_sigma_1_mm_3D_firstorder_Median	0.966	0.947	0.986	Excellent
Lung	log_sigma_1_mm_3D_firstorder_InterquartileRange	0.977	0.955	0.989	Excellent
Lung	log_sigma_1_mm_3D_firstorder_Range	0.977	0.953	0.998	Excellent
Lung	log_sigma_1_mm_3D_firstorder_MeanAbsoluteDeviation	0.991	0.974	0.999	Excellent
Lung	log_sigma_1_mm_3D_firstorder_RobustMeanAbsoluteDeviation	0.971	0.948	0.987	Excellent
Lung	log_sigma_1_mm_3D_firstorder_RootMeanSquared	0.964	0.952	0.985	Excellent
Lung	log_sigma_1_mm_3D_firstorder_StandardDeviation	0.96	0.938	0.967	Excellent
Lung	log_sigma_1_mm_3D_firstorder_Skewness	0.994	0.976	0.999	Excellent
Lung	log_sigma_1_mm_3D_firstorder_Kurtosis	0.954	0.937	0.963	Excellent
Lung	log_sigma_1_mm_3D_firstorder_Variance	0.971	0.948	0.984	Excellent
Lung	log_sigma_1_mm_3D_firstorder_Uniformity	0.962	0.94	0.981	Excellent
Lung	log_sigma_1_mm_3D_glcm_Autocorrelation	0.977	0.949	0.988	Excellent
Lung	log_sigma_1_mm_3D_glcm_ClusterProminence	0.965	0.952	0.97	Excellent
Lung	log_sigma_1_mm_3D_glcm_ClusterShade	0.983	0.954	0.999	Excellent
Lung	log_sigma_1_mm_3D_glcm_ClusterTendency	0.96	0.95	0.979	Excellent
Lung	log_sigma_1_mm_3D_glcm_Contrast	0.953	0.925	0.963	Excellent
Lung	log_sigma_1_mm_3D_glcm_Correlation	0.952	0.924	0.973	Excellent
Lung	log_sigma_1_mm_3D_glcm_DifferenceAverage	0.959	0.933	0.972	Excellent
Lung	log_sigma_1_mm_3D_glcm_DifferenceEntropy	0.971	0.953	0.975	Excellent
Lung	log_sigma_1_mm_3D_glcm_DifferenceVariance	0.981	0.968	0.991	Excellent
Lung	log_sigma_1_mm_3D_glcm_Id	0.982	0.963	0.989	Excellent
Lung	log_sigma_1_mm_3D_glcm_Idm	0.977	0.955	0.996	Excellent
Lung	log_sigma_1_mm_3D_glcm_Idmn	0.95	0.933	0.958	Excellent
Lung	log_sigma_1_mm_3D_glcm_Idn	0.97	0.948	0.982	Excellent
Lung	log_sigma_1_mm_3D_glcm_Imc1	0.971	0.958	0.977	Excellent
Lung	log_sigma_1_mm_3D_glcm_Imc2	0.99	0.967	0.996	Excellent
Lung	log_sigma_1_mm_3D_glcm_InverseVariance	0.954	0.934	0.967	Excellent
Lung	log_sigma_1_mm_3D_glcm_JointAverage	0.963	0.946	0.984	Excellent
Lung	log_sigma_1_mm_3D_glcm_JointEnergy	0.96	0.935	0.98	Excellent
Lung	log_sigma_1_mm_3D_glcm_JointEntropy	0.95	0.934	0.955	Excellent
Lung	log_sigma_1_mm_3D_glcm_MCC	0.951	0.933	0.96	Excellent
Lung	log_sigma_1_mm_3D_glcm_MaximumProbability	0.985	0.966	0.996	Excellent
Lung	log_sigma_1_mm_3D_glcm_SumAverage	0.987	0.96	0.999	Excellent
Lung	log_sigma_1_mm_3D_glcm_SumEntropy	0.966	0.937	0.974	Excellent
Lung	log_sigma_1_mm_3D_glcm_SumSquares	0.958	0.945	0.973	Excellent
Lung	log_sigma_1_mm_3D_gldm_DependenceEntropy	0.963	0.948	0.973	Excellent
Lung	log_sigma_1_mm_3D_gldm_DependenceNonUniformity	0.971	0.959	0.983	Excellent
Lung	log_sigma_1_mm_3D_gldm_DependenceNonUniformityNormalized	0.965	0.946	0.978	Excellent
Lung	log_sigma_1_mm_3D_gldm_DependenceVariance	0.965	0.937	0.971	Excellent
Lung	log_sigma_1_mm_3D_gldm_GrayLevelNonUniformity	0.959	0.935	0.972	Excellent
Lung	log_sigma_1_mm_3D_gldm_GrayLevelVariance	0.972	0.954	0.989	Excellent
Lung	log_sigma_1_mm_3D_gldm_HighGrayLevelEmphasis	0.97	0.951	0.977	Excellent
Lung	log_sigma_1_mm_3D_gldm_LargeDependenceEmphasis	0.99	0.973	0.999	Excellent
Lung	log_sigma_1_mm_3D_gldm_LargeDependenceHighGrayLevelEmphasis	0.972	0.949	0.99	Excellent
Lung	log_sigma_1_mm_3D_gldm_LargeDependenceLowGrayLevelEmphasis	0.974	0.945	0.995	Excellent
Lung	log_sigma_1_mm_3D_gldm_LowGrayLevelEmphasis	0.965	0.954	0.971	Excellent
Lung	log_sigma_1_mm_3D_gldm_SmallDependenceEmphasis	0.963	0.942	0.98	Excellent
Lung	log_sigma_1_mm_3D_gldm_SmallDependenceHighGrayLevelEmphasis	0.965	0.947	0.987	Excellent
Lung	log_sigma_1_mm_3D_gldm_SmallDependenceLowGrayLevelEmphasis	0.984	0.959	0.999	Excellent
Lung	log_sigma_1_mm_3D_glrlm_GrayLevelNonUniformity	0.964	0.952	0.974	Excellent
Lung	log_sigma_1_mm_3D_glrlm_GrayLevelNonUniformityNormalized	0.994	0.974	0.999	Excellent
Lung	log_sigma_1_mm_3D_glrlm_GrayLevelVariance	0.995	0.979	0.999	Excellent
Lung	log_sigma_1_mm_3D_glrlm_HighGrayLevelRunEmphasis	0.991	0.972	0.999	Excellent
Lung	log_sigma_1_mm_3D_glrlm_LongRunEmphasis	0.984	0.971	0.999	Excellent
Lung	log_sigma_1_mm_3D_glrlm_LongRunHighGrayLevelEmphasis	0.95	0.93	0.956	Excellent
Lung	log_sigma_1_mm_3D_glrlm_LongRunLowGrayLevelEmphasis	0.994	0.978	0.999	Excellent
Lung	log_sigma_1_mm_3D_glrlm_LowGrayLevelRunEmphasis	0.972	0.959	0.977	Excellent
Lung	log_sigma_1_mm_3D_glrlm_RunEntropy	0.972	0.952	0.989	Excellent
Lung	log_sigma_1_mm_3D_glrlm_RunLengthNonUniformity	0.986	0.968	0.993	Excellent
Lung	log_sigma_1_mm_3D_glrlm_RunLengthNonUniformityNormalized	0.95	0.938	0.962	Excellent
Lung	log_sigma_1_mm_3D_glrlm_RunPercentage	0.962	0.939	0.975	Excellent
Lung	log_sigma_1_mm_3D_glrlm_RunVariance	0.971	0.952	0.984	Excellent
Lung	log_sigma_1_mm_3D_glrlm_ShortRunEmphasis	0.971	0.956	0.977	Excellent
Lung	log_sigma_1_mm_3D_glrlm_ShortRunHighGrayLevelEmphasis	0.98	0.97	0.99	Excellent
Lung	log_sigma_1_mm_3D_glrlm_ShortRunLowGrayLevelEmphasis	0.97	0.947	0.979	Excellent
Lung	log_sigma_1_mm_3D_glszm_GrayLevelNonUniformity	0.991	0.97	0.999	Excellent
Lung	log_sigma_1_mm_3D_glszm_GrayLevelNonUniformityNormalized	0.983	0.961	0.99	Excellent
Lung	log_sigma_1_mm_3D_glszm_GrayLevelVariance	0.961	0.943	0.965	Excellent
Lung	log_sigma_1_mm_3D_glszm_HighGrayLevelZoneEmphasis	0.967	0.947	0.975	Excellent
Lung	log_sigma_1_mm_3D_glszm_LargeAreaEmphasis	0.99	0.967	0.999	Excellent
Lung	log_sigma_1_mm_3D_glszm_LargeAreaHighGrayLevelEmphasis	0.98	0.955	0.985	Excellent
Lung	log_sigma_1_mm_3D_glszm_LargeAreaLowGrayLevelEmphasis	0.98	0.966	0.994	Excellent
Lung	log_sigma_1_mm_3D_glszm_LowGrayLevelZoneEmphasis	0.958	0.945	0.976	Excellent
Lung	log_sigma_1_mm_3D_glszm_SizeZoneNonUniformity	0.978	0.963	0.991	Excellent
Lung	log_sigma_1_mm_3D_glszm_SizeZoneNonUniformityNormalized	0.968	0.95	0.987	Excellent
Lung	log_sigma_1_mm_3D_glszm_SmallAreaEmphasis	0.991	0.964	0.996	Excellent
Lung	log_sigma_1_mm_3D_glszm_SmallAreaHighGrayLevelEmphasis	0.958	0.946	0.973	Excellent
Lung	log_sigma_1_mm_3D_glszm_SmallAreaLowGrayLevelEmphasis	0.977	0.953	0.989	Excellent
Lung	log_sigma_1_mm_3D_glszm_ZoneEntropy	0.976	0.949	0.986	Excellent
Lung	log_sigma_1_mm_3D_glszm_ZonePercentage	0.959	0.946	0.967	Excellent
Lung	log_sigma_1_mm_3D_glszm_ZoneVariance	0.98	0.97	0.994	Excellent
Lung	log_sigma_1_mm_3D_ngtdm_Busyness	0.985	0.967	0.999	Excellent
Lung	log_sigma_1_mm_3D_ngtdm_Coarseness	0.986	0.971	0.999	Excellent
Lung	log_sigma_1_mm_3D_ngtdm_Complexity	0.961	0.941	0.979	Excellent
Lung	log_sigma_1_mm_3D_ngtdm_Contrast	0.994	0.981	0.999	Excellent
Lung	log_sigma_1_mm_3D_ngtdm_Strength	0.991	0.971	0.999	Excellent
Lung	wavelet_LLH_firstorder_Energy	0.981	0.957	0.994	Excellent
Lung	wavelet_LLH_firstorder_TotalEnergy	0.955	0.942	0.972	Excellent
Lung	wavelet_LLH_firstorder_Entropy	0.982	0.957	0.996	Excellent
Lung	wavelet_LLH_firstorder_Minimum	0.991	0.967	0.999	Excellent
Lung	wavelet_LLH_firstorder_10Percentile	0.98	0.957	0.994	Excellent
Lung	wavelet_LLH_firstorder_90Percentile	0.95	0.938	0.962	Excellent
Lung	wavelet_LLH_firstorder_Maximum	0.956	0.932	0.971	Excellent
Lung	wavelet_LLH_firstorder_Mean	0.961	0.933	0.973	Excellent
Lung	wavelet_LLH_firstorder_Median	0.966	0.95	0.978	Excellent
Lung	wavelet_LLH_firstorder_InterquartileRange	0.982	0.961	0.999	Excellent
Lung	wavelet_LLH_firstorder_Range	0.973	0.951	0.987	Excellent
Lung	wavelet_LLH_firstorder_MeanAbsoluteDeviation	0.956	0.94	0.974	Excellent
Lung	wavelet_LLH_firstorder_RobustMeanAbsoluteDeviation	0.989	0.97	0.995	Excellent
Lung	wavelet_LLH_firstorder_RootMeanSquared	0.994	0.968	0.999	Excellent
Lung	wavelet_LLH_firstorder_StandardDeviation	0.966	0.954	0.983	Excellent
Lung	wavelet_LLH_firstorder_Skewness	0.969	0.95	0.985	Excellent
Lung	wavelet_LLH_firstorder_Kurtosis	0.959	0.946	0.978	Excellent
Lung	wavelet_LLH_firstorder_Variance	0.956	0.943	0.974	Excellent
Lung	wavelet_LLH_firstorder_Uniformity	0.977	0.967	0.989	Excellent
Lung	wavelet_LLH_glcm_Autocorrelation	0.987	0.975	0.999	Excellent
Lung	wavelet_LLH_glcm_ClusterProminence	0.989	0.966	0.999	Excellent
Lung	wavelet_LLH_glcm_ClusterShade	0.981	0.962	0.992	Excellent
Lung	wavelet_LLH_glcm_ClusterTendency	0.952	0.93	0.968	Excellent
Lung	wavelet_LLH_glcm_Contrast	0.985	0.975	0.999	Excellent
Lung	wavelet_LLH_glcm_Correlation	0.987	0.957	0.999	Excellent
Lung	wavelet_LLH_glcm_DifferenceAverage	0.985	0.972	0.993	Excellent
Lung	wavelet_LLH_glcm_DifferenceEntropy	0.995	0.97	0.999	Excellent
Lung	wavelet_LLH_glcm_DifferenceVariance	0.962	0.933	0.974	Excellent
Lung	wavelet_LLH_glcm_Id	0.975	0.947	0.988	Excellent
Lung	wavelet_LLH_glcm_Idm	0.967	0.942	0.977	Excellent
Lung	wavelet_LLH_glcm_Idmn	0.983	0.956	0.99	Excellent
Lung	wavelet_LLH_glcm_Idn	0.958	0.944	0.964	Excellent
Lung	wavelet_LLH_glcm_Imc1	0.951	0.924	0.958	Excellent
Lung	wavelet_LLH_glcm_Imc2	0.988	0.971	0.999	Excellent
Lung	wavelet_LLH_glcm_InverseVariance	0.969	0.943	0.98	Excellent
Lung	wavelet_LLH_glcm_JointAverage	0.966	0.938	0.983	Excellent
Lung	wavelet_LLH_glcm_JointEnergy	0.951	0.921	0.97	Excellent
Lung	wavelet_LLH_glcm_JointEntropy	0.99	0.976	0.999	Excellent
Lung	wavelet_LLH_glcm_MCC	0.957	0.934	0.979	Excellent
Lung	wavelet_LLH_glcm_MaximumProbability	0.971	0.942	0.981	Excellent
Lung	wavelet_LLH_glcm_SumAverage	0.993	0.963	0.999	Excellent
Lung	wavelet_LLH_glcm_SumEntropy	0.971	0.941	0.978	Excellent
Lung	wavelet_LLH_glcm_SumSquares	0.95	0.939	0.964	Excellent
Lung	wavelet_LLH_gldm_DependenceEntropy	0.982	0.969	0.995	Excellent
Lung	wavelet_LLH_gldm_DependenceNonUniformity	0.992	0.964	0.999	Excellent
Lung	wavelet_LLH_gldm_DependenceNonUniformityNormalized	0.977	0.959	0.998	Excellent
Lung	wavelet_LLH_gldm_DependenceVariance	0.974	0.947	0.981	Excellent
Lung	wavelet_LLH_gldm_GrayLevelNonUniformity	0.976	0.963	0.994	Excellent
Lung	wavelet_LLH_gldm_GrayLevelVariance	0.985	0.957	0.992	Excellent
Lung	wavelet_LLH_gldm_HighGrayLevelEmphasis	0.973	0.96	0.989	Excellent
Lung	wavelet_LLH_gldm_LargeDependenceEmphasis	0.974	0.963	0.99	Excellent
Lung	wavelet_LLH_gldm_LargeDependenceHighGrayLevelEmphasis	0.987	0.965	0.999	Excellent
Lung	wavelet_LLH_gldm_LargeDependenceLowGrayLevelEmphasis	0.99	0.972	0.999	Excellent
Lung	wavelet_LLH_gldm_LowGrayLevelEmphasis	0.955	0.941	0.966	Excellent
Lung	wavelet_LLH_gldm_SmallDependenceEmphasis	0.967	0.943	0.976	Excellent
Lung	wavelet_LLH_gldm_SmallDependenceHighGrayLevelEmphasis	0.975	0.96	0.993	Excellent
Lung	wavelet_LLH_gldm_SmallDependenceLowGrayLevelEmphasis	0.958	0.935	0.962	Excellent
Lung	wavelet_LLH_glrlm_GrayLevelNonUniformity	0.97	0.944	0.99	Excellent
Lung	wavelet_LLH_glrlm_GrayLevelNonUniformityNormalized	0.975	0.951	0.986	Excellent
Lung	wavelet_LLH_glrlm_GrayLevelVariance	0.983	0.969	0.994	Excellent
Lung	wavelet_LLH_glrlm_HighGrayLevelRunEmphasis	0.982	0.971	0.989	Excellent
Lung	wavelet_LLH_glrlm_LongRunEmphasis	0.971	0.954	0.98	Excellent
Lung	wavelet_LLH_glrlm_LongRunHighGrayLevelEmphasis	0.956	0.931	0.965	Excellent
Lung	wavelet_LLH_glrlm_LongRunLowGrayLevelEmphasis	0.979	0.951	0.984	Excellent
Lung	wavelet_LLH_glrlm_LowGrayLevelRunEmphasis	0.986	0.969	0.999	Excellent
Lung	wavelet_LLH_glrlm_RunEntropy	0.953	0.938	0.964	Excellent
Lung	wavelet_LLH_glrlm_RunLengthNonUniformity	0.982	0.968	0.992	Excellent
Lung	wavelet_LLH_glrlm_RunLengthNonUniformityNormalized	0.973	0.948	0.993	Excellent
Lung	wavelet_LLH_glrlm_RunPercentage	0.962	0.951	0.976	Excellent
Lung	wavelet_LLH_glrlm_RunVariance	0.971	0.956	0.98	Excellent
Lung	wavelet_LLH_glrlm_ShortRunEmphasis	0.954	0.927	0.967	Excellent
Lung	wavelet_LLH_glrlm_ShortRunHighGrayLevelEmphasis	0.973	0.956	0.995	Excellent
Lung	wavelet_LLH_glrlm_ShortRunLowGrayLevelEmphasis	0.992	0.978	0.999	Excellent
Lung	wavelet_LLH_glszm_GrayLevelNonUniformity	0.99	0.978	0.995	Excellent
Lung	wavelet_LLH_glszm_GrayLevelNonUniformityNormalized	0.977	0.951	0.989	Excellent
Lung	wavelet_LLH_glszm_GrayLevelVariance	0.971	0.959	0.993	Excellent
Lung	wavelet_LLH_glszm_HighGrayLevelZoneEmphasis	0.967	0.953	0.983	Excellent
Lung	wavelet_LLH_glszm_LargeAreaEmphasis	0.978	0.956	0.997	Excellent
Lung	wavelet_LLH_glszm_LargeAreaHighGrayLevelEmphasis	0.952	0.94	0.961	Excellent
Lung	wavelet_LLH_glszm_LargeAreaLowGrayLevelEmphasis	0.95	0.924	0.966	Excellent
Lung	wavelet_LLH_glszm_LowGrayLevelZoneEmphasis	0.994	0.965	0.999	Excellent
Lung	wavelet_LLH_glszm_SizeZoneNonUniformity	0.982	0.963	0.999	Excellent
Lung	wavelet_LLH_glszm_SizeZoneNonUniformityNormalized	0.992	0.962	0.999	Excellent
Lung	wavelet_LLH_glszm_SmallAreaEmphasis	0.954	0.932	0.975	Excellent
Lung	wavelet_LLH_glszm_SmallAreaHighGrayLevelEmphasis	0.954	0.931	0.963	Excellent
Lung	wavelet_LLH_glszm_SmallAreaLowGrayLevelEmphasis	0.978	0.959	0.983	Excellent
Lung	wavelet_LLH_glszm_ZoneEntropy	0.968	0.957	0.977	Excellent
Lung	wavelet_LLH_glszm_ZonePercentage	0.991	0.966	0.999	Excellent
Lung	wavelet_LLH_glszm_ZoneVariance	0.967	0.937	0.971	Excellent
Lung	wavelet_LLH_ngtdm_Busyness	0.951	0.927	0.959	Excellent
Lung	wavelet_LLH_ngtdm_Coarseness	0.97	0.948	0.984	Excellent
Lung	wavelet_LLH_ngtdm_Complexity	0.988	0.959	0.999	Excellent
Lung	wavelet_LLH_ngtdm_Contrast	0.976	0.957	0.993	Excellent
Lung	wavelet_LLH_ngtdm_Strength	0.959	0.946	0.974	Excellent
Lung	wavelet_LHL_firstorder_Energy	0.982	0.953	0.991	Excellent
Lung	wavelet_LHL_firstorder_TotalEnergy	0.994	0.97	0.999	Excellent
Lung	wavelet_LHL_firstorder_Entropy	0.972	0.943	0.979	Excellent
Lung	wavelet_LHL_firstorder_Minimum	0.995	0.983	0.999	Excellent
Lung	wavelet_LHL_firstorder_10Percentile	0.964	0.948	0.979	Excellent
Lung	wavelet_LHL_firstorder_90Percentile	0.994	0.976	0.999	Excellent
Lung	wavelet_LHL_firstorder_Maximum	0.971	0.951	0.982	Excellent
Lung	wavelet_LHL_firstorder_Mean	0.992	0.966	0.999	Excellent
Lung	wavelet_LHL_firstorder_Median	0.994	0.978	0.999	Excellent
Lung	wavelet_LHL_firstorder_InterquartileRange	0.965	0.954	0.972	Excellent
Lung	wavelet_LHL_firstorder_Range	0.958	0.932	0.978	Excellent
Lung	wavelet_LHL_firstorder_MeanAbsoluteDeviation	0.955	0.933	0.961	Excellent
Lung	wavelet_LHL_firstorder_RobustMeanAbsoluteDeviation	0.989	0.972	0.999	Excellent
Lung	wavelet_LHL_firstorder_RootMeanSquared	0.979	0.955	0.994	Excellent
Lung	wavelet_LHL_firstorder_StandardDeviation	0.968	0.955	0.983	Excellent
Lung	wavelet_LHL_firstorder_Skewness	0.98	0.967	0.999	Excellent
Lung	wavelet_LHL_firstorder_Kurtosis	0.975	0.958	0.993	Excellent
Lung	wavelet_LHL_firstorder_Variance	0.991	0.974	0.999	Excellent
Lung	wavelet_LHL_firstorder_Uniformity	0.989	0.965	0.999	Excellent
Lung	wavelet_LHL_glcm_Autocorrelation	0.958	0.944	0.964	Excellent
Lung	wavelet_LHL_glcm_ClusterProminence	0.962	0.943	0.977	Excellent
Lung	wavelet_LHL_glcm_ClusterShade	0.989	0.968	0.999	Excellent
Lung	wavelet_LHL_glcm_ClusterTendency	0.987	0.971	0.992	Excellent
Lung	wavelet_LHL_glcm_Contrast	0.979	0.965	0.997	Excellent
Lung	wavelet_LHL_glcm_Correlation	0.966	0.937	0.976	Excellent
Lung	wavelet_LHL_glcm_DifferenceAverage	0.963	0.944	0.984	Excellent
Lung	wavelet_LHL_glcm_DifferenceEntropy	0.98	0.96	0.987	Excellent
Lung	wavelet_LHL_glcm_DifferenceVariance	0.994	0.983	0.999	Excellent
Lung	wavelet_LHL_glcm_Id	0.957	0.928	0.978	Excellent
Lung	wavelet_LHL_glcm_Idm	0.965	0.937	0.977	Excellent
Lung	wavelet_LHL_glcm_Idmn	0.962	0.951	0.968	Excellent
Lung	wavelet_LHL_glcm_Idn	0.963	0.945	0.979	Excellent
Lung	wavelet_LHL_glcm_Imc1	0.958	0.93	0.974	Excellent
Lung	wavelet_LHL_glcm_Imc2	0.966	0.954	0.985	Excellent
Lung	wavelet_LHL_glcm_InverseVariance	0.97	0.957	0.983	Excellent
Lung	wavelet_LHL_glcm_JointAverage	0.971	0.954	0.978	Excellent
Lung	wavelet_LHL_glcm_JointEnergy	0.974	0.959	0.978	Excellent
Lung	wavelet_LHL_glcm_JointEntropy	0.953	0.942	0.966	Excellent
Lung	wavelet_LHL_glcm_MCC	0.975	0.954	0.988	Excellent
Lung	wavelet_LHL_glcm_MaximumProbability	0.959	0.933	0.964	Excellent
Lung	wavelet_LHL_glcm_SumAverage	0.956	0.935	0.962	Excellent
Lung	wavelet_LHL_glcm_SumEntropy	0.963	0.95	0.982	Excellent
Lung	wavelet_LHL_glcm_SumSquares	0.983	0.96	0.989	Excellent
Lung	wavelet_LHL_gldm_DependenceEntropy	0.983	0.967	0.992	Excellent
Lung	wavelet_LHL_gldm_DependenceNonUniformity	0.962	0.936	0.976	Excellent
Lung	wavelet_LHL_gldm_DependenceNonUniformityNormalized	0.992	0.964	0.997	Excellent
Lung	wavelet_LHL_gldm_DependenceVariance	0.986	0.966	0.999	Excellent
Lung	wavelet_LHL_gldm_GrayLevelNonUniformity	0.959	0.934	0.975	Excellent
Lung	wavelet_LHL_gldm_GrayLevelVariance	0.971	0.958	0.993	Excellent
Lung	wavelet_LHL_gldm_HighGrayLevelEmphasis	0.981	0.965	0.993	Excellent
Lung	wavelet_LHL_gldm_LargeDependenceEmphasis	0.971	0.949	0.99	Excellent
Lung	wavelet_LHL_gldm_LargeDependenceHighGrayLevelEmphasis	0.981	0.954	0.996	Excellent
Lung	wavelet_LHL_gldm_LargeDependenceLowGrayLevelEmphasis	0.994	0.97	0.999	Excellent
Lung	wavelet_LHL_gldm_LowGrayLevelEmphasis	0.978	0.967	0.995	Excellent
Lung	wavelet_LHL_gldm_SmallDependenceEmphasis	0.993	0.974	0.999	Excellent
Lung	wavelet_LHL_gldm_SmallDependenceHighGrayLevelEmphasis	0.958	0.93	0.963	Excellent
Lung	wavelet_LHL_gldm_SmallDependenceLowGrayLevelEmphasis	0.951	0.939	0.964	Excellent
Lung	wavelet_LHL_glrlm_GrayLevelNonUniformity	0.994	0.965	0.999	Excellent
Lung	wavelet_LHL_glrlm_GrayLevelNonUniformityNormalized	0.955	0.936	0.966	Excellent
Lung	wavelet_LHL_glrlm_GrayLevelVariance	0.973	0.951	0.979	Excellent
Lung	wavelet_LHL_glrlm_HighGrayLevelRunEmphasis	0.981	0.955	0.991	Excellent
Lung	wavelet_LHL_glrlm_LongRunEmphasis	0.976	0.953	0.99	Excellent
Lung	wavelet_LHL_glrlm_LongRunHighGrayLevelEmphasis	0.982	0.96	0.997	Excellent
Lung	wavelet_LHL_glrlm_LongRunLowGrayLevelEmphasis	0.965	0.944	0.984	Excellent
Lung	wavelet_LHL_glrlm_LowGrayLevelRunEmphasis	0.986	0.96	0.999	Excellent
Lung	wavelet_LHL_glrlm_RunEntropy	0.968	0.955	0.976	Excellent
Lung	wavelet_LHL_glrlm_RunLengthNonUniformity	0.958	0.94	0.975	Excellent
Lung	wavelet_LHL_glrlm_RunLengthNonUniformityNormalized	0.959	0.936	0.964	Excellent
Lung	wavelet_LHL_glrlm_RunPercentage	0.955	0.937	0.976	Excellent
Lung	wavelet_LHL_glrlm_RunVariance	0.991	0.977	0.998	Excellent
Lung	wavelet_LHL_glrlm_ShortRunEmphasis	0.97	0.944	0.99	Excellent
Lung	wavelet_LHL_glrlm_ShortRunHighGrayLevelEmphasis	0.974	0.947	0.996	Excellent
Lung	wavelet_LHL_glrlm_ShortRunLowGrayLevelEmphasis	0.987	0.965	0.991	Excellent
Lung	wavelet_LHL_glszm_GrayLevelNonUniformity	0.966	0.946	0.976	Excellent
Lung	wavelet_LHL_glszm_GrayLevelNonUniformityNormalized	0.969	0.954	0.985	Excellent
Lung	wavelet_LHL_glszm_GrayLevelVariance	0.976	0.955	0.997	Excellent
Lung	wavelet_LHL_glszm_HighGrayLevelZoneEmphasis	0.965	0.955	0.984	Excellent
Lung	wavelet_LHL_glszm_LargeAreaEmphasis	0.979	0.958	0.984	Excellent
Lung	wavelet_LHL_glszm_LargeAreaHighGrayLevelEmphasis	0.983	0.967	0.992	Excellent
Lung	wavelet_LHL_glszm_LargeAreaLowGrayLevelEmphasis	0.96	0.948	0.976	Excellent
Lung	wavelet_LHL_glszm_LowGrayLevelZoneEmphasis	0.982	0.963	0.999	Excellent
Lung	wavelet_LHL_glszm_SizeZoneNonUniformity	0.982	0.971	0.996	Excellent
Lung	wavelet_LHL_glszm_SizeZoneNonUniformityNormalized	0.964	0.943	0.983	Excellent
Lung	wavelet_LHL_glszm_SmallAreaEmphasis	0.955	0.932	0.974	Excellent
Lung	wavelet_LHL_glszm_SmallAreaHighGrayLevelEmphasis	0.957	0.93	0.963	Excellent
Lung	wavelet_LHL_glszm_SmallAreaLowGrayLevelEmphasis	0.989	0.971	0.997	Excellent
Lung	wavelet_LHL_glszm_ZoneEntropy	0.964	0.953	0.974	Excellent
Lung	wavelet_LHL_glszm_ZonePercentage	0.967	0.949	0.984	Excellent
Lung	wavelet_LHL_glszm_ZoneVariance	0.95	0.934	0.955	Excellent
Lung	wavelet_LHL_ngtdm_Busyness	0.991	0.967	0.999	Excellent
Lung	wavelet_LHL_ngtdm_Coarseness	0.955	0.94	0.967	Excellent
Lung	wavelet_LHL_ngtdm_Complexity	0.987	0.97	0.999	Excellent
Lung	wavelet_LHL_ngtdm_Contrast	0.974	0.951	0.983	Excellent
Lung	wavelet_LHL_ngtdm_Strength	0.987	0.976	0.995	Excellent
Lung	wavelet_LHH_firstorder_Energy	0.99	0.972	0.999	Excellent
Lung	wavelet_LHH_firstorder_TotalEnergy	0.977	0.948	0.991	Excellent
Lung	wavelet_LHH_firstorder_Entropy	0.986	0.974	0.999	Excellent
Lung	wavelet_LHH_firstorder_Minimum	0.993	0.965	0.999	Excellent
Lung	wavelet_LHH_firstorder_10Percentile	0.959	0.932	0.968	Excellent
Lung	wavelet_LHH_firstorder_90Percentile	0.957	0.947	0.964	Excellent
Lung	wavelet_LHH_firstorder_Maximum	0.96	0.947	0.974	Excellent
Lung	wavelet_LHH_firstorder_Mean	0.984	0.969	0.994	Excellent
Lung	wavelet_LHH_firstorder_Median	0.992	0.982	0.999	Excellent
Lung	wavelet_LHH_firstorder_InterquartileRange	0.991	0.964	0.997	Excellent
Lung	wavelet_LHH_firstorder_Range	0.97	0.954	0.974	Excellent
Lung	wavelet_LHH_firstorder_MeanAbsoluteDeviation	0.97	0.952	0.982	Excellent
Lung	wavelet_LHH_firstorder_RobustMeanAbsoluteDeviation	0.973	0.949	0.987	Excellent
Lung	wavelet_LHH_firstorder_RootMeanSquared	0.953	0.933	0.975	Excellent
Lung	wavelet_LHH_firstorder_StandardDeviation	0.962	0.94	0.98	Excellent
Lung	wavelet_LHH_firstorder_Skewness	0.986	0.962	0.994	Excellent
Lung	wavelet_LHH_firstorder_Kurtosis	0.994	0.98	0.999	Excellent
Lung	wavelet_LHH_firstorder_Variance	0.971	0.951	0.989	Excellent
Lung	wavelet_LHH_firstorder_Uniformity	0.951	0.935	0.96	Excellent
Lung	wavelet_LHH_glcm_Autocorrelation	0.986	0.965	0.999	Excellent
Lung	wavelet_LHH_glcm_ClusterProminence	0.957	0.942	0.975	Excellent
Lung	wavelet_LHH_glcm_ClusterShade	0.958	0.941	0.976	Excellent
Lung	wavelet_LHH_glcm_ClusterTendency	0.976	0.965	0.986	Excellent
Lung	wavelet_LHH_glcm_Contrast	0.987	0.975	0.994	Excellent
Lung	wavelet_LHH_glcm_Correlation	0.954	0.927	0.965	Excellent
Lung	wavelet_LHH_glcm_DifferenceAverage	0.99	0.964	0.999	Excellent
Lung	wavelet_LHH_glcm_DifferenceEntropy	0.956	0.935	0.969	Excellent
Lung	wavelet_LHH_glcm_DifferenceVariance	0.96	0.933	0.966	Excellent
Lung	wavelet_LHH_glcm_Id	0.965	0.939	0.984	Excellent
Lung	wavelet_LHH_glcm_Idm	0.959	0.94	0.967	Excellent
Lung	wavelet_LHH_glcm_Idmn	0.962	0.948	0.975	Excellent
Lung	wavelet_LHH_glcm_Idn	0.98	0.969	0.985	Excellent
Lung	wavelet_LHH_glcm_Imc1	0.981	0.952	0.993	Excellent
Lung	wavelet_LHH_glcm_Imc2	0.994	0.968	0.999	Excellent
Lung	wavelet_LHH_glcm_InverseVariance	0.955	0.938	0.974	Excellent
Lung	wavelet_LHH_glcm_JointAverage	0.994	0.971	0.999	Excellent
Lung	wavelet_LHH_glcm_JointEnergy	0.994	0.972	0.999	Excellent
Lung	wavelet_LHH_glcm_JointEntropy	0.962	0.942	0.969	Excellent
Lung	wavelet_LHH_glcm_MCC	0.975	0.951	0.996	Excellent
Lung	wavelet_LHH_glcm_MaximumProbability	0.986	0.97	0.993	Excellent
Lung	wavelet_LHH_glcm_SumAverage	0.964	0.952	0.971	Excellent
Lung	wavelet_LHH_glcm_SumEntropy	0.969	0.941	0.976	Excellent
Lung	wavelet_LHH_glcm_SumSquares	0.989	0.975	0.999	Excellent
Lung	wavelet_LHH_gldm_DependenceEntropy	0.977	0.964	0.986	Excellent
Lung	wavelet_LHH_gldm_DependenceNonUniformity	0.959	0.932	0.964	Excellent
Lung	wavelet_LHH_gldm_DependenceNonUniformityNormalized	0.963	0.934	0.974	Excellent
Lung	wavelet_LHH_gldm_DependenceVariance	0.965	0.941	0.973	Excellent
Lung	wavelet_LHH_gldm_GrayLevelNonUniformity	0.952	0.94	0.969	Excellent
Lung	wavelet_LHH_gldm_GrayLevelVariance	0.977	0.961	0.994	Excellent
Lung	wavelet_LHH_gldm_HighGrayLevelEmphasis	0.95	0.932	0.957	Excellent
Lung	wavelet_LHH_gldm_LargeDependenceEmphasis	0.993	0.963	0.999	Excellent
Lung	wavelet_LHH_gldm_LargeDependenceHighGrayLevelEmphasis	0.954	0.943	0.97	Excellent
Lung	wavelet_LHH_gldm_LargeDependenceLowGrayLevelEmphasis	0.987	0.976	0.996	Excellent
Lung	wavelet_LHH_gldm_LowGrayLevelEmphasis	0.979	0.964	0.983	Excellent
Lung	wavelet_LHH_gldm_SmallDependenceEmphasis	0.964	0.938	0.977	Excellent
Lung	wavelet_LHH_gldm_SmallDependenceHighGrayLevelEmphasis	0.992	0.968	0.997	Excellent
Lung	wavelet_LHH_gldm_SmallDependenceLowGrayLevelEmphasis	0.971	0.95	0.986	Excellent
Lung	wavelet_LHH_glrlm_GrayLevelNonUniformity	0.958	0.942	0.978	Excellent
Lung	wavelet_LHH_glrlm_GrayLevelNonUniformityNormalized	0.985	0.959	0.999	Excellent
Lung	wavelet_LHH_glrlm_GrayLevelVariance	0.973	0.943	0.98	Excellent
Lung	wavelet_LHH_glrlm_HighGrayLevelRunEmphasis	0.97	0.943	0.989	Excellent
Lung	wavelet_LHH_glrlm_LongRunEmphasis	0.955	0.925	0.965	Excellent
Lung	wavelet_LHH_glrlm_LongRunHighGrayLevelEmphasis	0.98	0.951	0.991	Excellent
Lung	wavelet_LHH_glrlm_LongRunLowGrayLevelEmphasis	0.976	0.965	0.995	Excellent
Lung	wavelet_LHH_glrlm_LowGrayLevelRunEmphasis	0.962	0.942	0.976	Excellent
Lung	wavelet_LHH_glrlm_RunEntropy	0.984	0.964	0.999	Excellent
Lung	wavelet_LHH_glrlm_RunLengthNonUniformity	0.964	0.941	0.975	Excellent
Lung	wavelet_LHH_glrlm_RunLengthNonUniformityNormalized	0.967	0.949	0.973	Excellent
Lung	wavelet_LHH_glrlm_RunPercentage	0.966	0.947	0.971	Excellent
Lung	wavelet_LHH_glrlm_RunVariance	0.952	0.936	0.964	Excellent
Lung	wavelet_LHH_glrlm_ShortRunEmphasis	0.971	0.961	0.988	Excellent
Lung	wavelet_LHH_glrlm_ShortRunHighGrayLevelEmphasis	0.992	0.968	0.999	Excellent
Lung	wavelet_LHH_glrlm_ShortRunLowGrayLevelEmphasis	0.992	0.967	0.999	Excellent
Lung	wavelet_LHH_glszm_GrayLevelNonUniformity	0.97	0.953	0.987	Excellent
Lung	wavelet_LHH_glszm_GrayLevelNonUniformityNormalized	0.983	0.955	0.994	Excellent
Lung	wavelet_LHH_glszm_GrayLevelVariance	0.993	0.979	0.999	Excellent
Lung	wavelet_LHH_glszm_HighGrayLevelZoneEmphasis	0.993	0.979	0.999	Excellent
Lung	wavelet_LHH_glszm_LargeAreaEmphasis	0.987	0.967	0.999	Excellent
Lung	wavelet_LHH_glszm_LargeAreaHighGrayLevelEmphasis	0.99	0.969	0.999	Excellent
Lung	wavelet_LHH_glszm_LargeAreaLowGrayLevelEmphasis	0.989	0.96	0.999	Excellent
Lung	wavelet_LHH_glszm_LowGrayLevelZoneEmphasis	0.987	0.957	0.999	Excellent
Lung	wavelet_LHH_glszm_SizeZoneNonUniformity	0.968	0.946	0.99	Excellent
Lung	wavelet_LHH_glszm_SizeZoneNonUniformityNormalized	0.97	0.955	0.982	Excellent
Lung	wavelet_LHH_glszm_SmallAreaEmphasis	0.99	0.968	0.995	Excellent
Lung	wavelet_LHH_glszm_SmallAreaHighGrayLevelEmphasis	0.958	0.942	0.978	Excellent
Lung	wavelet_LHH_glszm_SmallAreaLowGrayLevelEmphasis	0.985	0.967	0.999	Excellent
Lung	wavelet_LHH_glszm_ZoneEntropy	0.989	0.976	0.999	Excellent
Lung	wavelet_LHH_glszm_ZonePercentage	0.975	0.945	0.987	Excellent
Lung	wavelet_LHH_glszm_ZoneVariance	0.972	0.949	0.986	Excellent
Lung	wavelet_LHH_ngtdm_Busyness	0.982	0.967	0.986	Excellent
Lung	wavelet_LHH_ngtdm_Coarseness	0.965	0.942	0.979	Excellent
Lung	wavelet_LHH_ngtdm_Complexity	0.994	0.974	0.999	Excellent
Lung	wavelet_LHH_ngtdm_Contrast	0.983	0.96	0.999	Excellent
Lung	wavelet_LHH_ngtdm_Strength	0.951	0.922	0.964	Excellent
Lung	wavelet_HLL_firstorder_Energy	0.969	0.946	0.984	Excellent
Lung	wavelet_HLL_firstorder_TotalEnergy	0.953	0.926	0.969	Excellent
Lung	wavelet_HLL_firstorder_Entropy	0.966	0.95	0.979	Excellent
Lung	wavelet_HLL_firstorder_Minimum	0.99	0.977	0.999	Excellent
Lung	wavelet_HLL_firstorder_10Percentile	0.993	0.979	0.999	Excellent
Lung	wavelet_HLL_firstorder_90Percentile	0.97	0.942	0.977	Excellent
Lung	wavelet_HLL_firstorder_Maximum	0.981	0.964	0.99	Excellent
Lung	wavelet_HLL_firstorder_Mean	0.979	0.956	0.994	Excellent
Lung	wavelet_HLL_firstorder_Median	0.989	0.97	0.995	Excellent
Lung	wavelet_HLL_firstorder_InterquartileRange	0.974	0.955	0.987	Excellent
Lung	wavelet_HLL_firstorder_Range	0.985	0.962	0.998	Excellent
Lung	wavelet_HLL_firstorder_MeanAbsoluteDeviation	0.962	0.947	0.972	Excellent
Lung	wavelet_HLL_firstorder_RobustMeanAbsoluteDeviation	0.972	0.946	0.98	Excellent
Lung	wavelet_HLL_firstorder_RootMeanSquared	0.995	0.98	0.999	Excellent
Lung	wavelet_HLL_firstorder_StandardDeviation	0.968	0.949	0.977	Excellent
Lung	wavelet_HLL_firstorder_Skewness	0.955	0.945	0.976	Excellent
Lung	wavelet_HLL_firstorder_Kurtosis	0.955	0.927	0.966	Excellent
Lung	wavelet_HLL_firstorder_Variance	0.951	0.923	0.957	Excellent
Lung	wavelet_HLL_firstorder_Uniformity	0.959	0.932	0.965	Excellent
Lung	wavelet_HLL_glcm_Autocorrelation	0.97	0.943	0.978	Excellent
Lung	wavelet_HLL_glcm_ClusterProminence	0.989	0.959	0.997	Excellent
Lung	wavelet_HLL_glcm_ClusterShade	0.955	0.932	0.965	Excellent
Lung	wavelet_HLL_glcm_ClusterTendency	0.969	0.951	0.98	Excellent
Lung	wavelet_HLL_glcm_Contrast	0.966	0.954	0.97	Excellent
Lung	wavelet_HLL_glcm_Correlation	0.972	0.949	0.981	Excellent
Lung	wavelet_HLL_glcm_DifferenceAverage	0.954	0.932	0.962	Excellent
Lung	wavelet_HLL_glcm_DifferenceEntropy	0.977	0.964	0.986	Excellent
Lung	wavelet_HLL_glcm_DifferenceVariance	0.986	0.958	0.999	Excellent
Lung	wavelet_HLL_glcm_Id	0.99	0.977	0.995	Excellent
Lung	wavelet_HLL_glcm_Idm	0.965	0.938	0.978	Excellent
Lung	wavelet_HLL_glcm_Idmn	0.956	0.936	0.976	Excellent
Lung	wavelet_HLL_glcm_Idn	0.981	0.953	0.992	Excellent
Lung	wavelet_HLL_glcm_Imc1	0.958	0.94	0.971	Excellent
Lung	wavelet_HLL_glcm_Imc2	0.964	0.948	0.975	Excellent
Lung	wavelet_HLL_glcm_InverseVariance	0.988	0.963	0.999	Excellent
Lung	wavelet_HLL_glcm_JointAverage	0.98	0.969	0.989	Excellent
Lung	wavelet_HLL_glcm_JointEnergy	0.976	0.947	0.987	Excellent
Lung	wavelet_HLL_glcm_JointEntropy	0.99	0.971	0.998	Excellent
Lung	wavelet_HLL_glcm_MCC	0.979	0.966	0.994	Excellent
Lung	wavelet_HLL_glcm_MaximumProbability	0.959	0.943	0.975	Excellent
Lung	wavelet_HLL_glcm_SumAverage	0.957	0.934	0.977	Excellent
Lung	wavelet_HLL_glcm_SumEntropy	0.955	0.926	0.964	Excellent
Lung	wavelet_HLL_glcm_SumSquares	0.961	0.949	0.979	Excellent
Lung	wavelet_HLL_gldm_DependenceEntropy	0.965	0.955	0.986	Excellent
Lung	wavelet_HLL_gldm_DependenceNonUniformity	0.978	0.965	0.987	Excellent
Lung	wavelet_HLL_gldm_DependenceNonUniformityNormalized	0.963	0.952	0.976	Excellent
Lung	wavelet_HLL_gldm_DependenceVariance	0.961	0.944	0.977	Excellent
Lung	wavelet_HLL_gldm_GrayLevelNonUniformity	0.979	0.963	0.992	Excellent
Lung	wavelet_HLL_gldm_GrayLevelVariance	0.966	0.956	0.984	Excellent
Lung	wavelet_HLL_gldm_HighGrayLevelEmphasis	0.992	0.965	0.999	Excellent
Lung	wavelet_HLL_gldm_LargeDependenceEmphasis	0.95	0.939	0.964	Excellent
Lung	wavelet_HLL_gldm_LargeDependenceHighGrayLevelEmphasis	0.952	0.928	0.97	Excellent
Lung	wavelet_HLL_gldm_LargeDependenceLowGrayLevelEmphasis	0.956	0.929	0.965	Excellent
Lung	wavelet_HLL_gldm_LowGrayLevelEmphasis	0.969	0.954	0.975	Excellent
Lung	wavelet_HLL_gldm_SmallDependenceEmphasis	0.974	0.955	0.987	Excellent
Lung	wavelet_HLL_gldm_SmallDependenceHighGrayLevelEmphasis	0.993	0.981	0.999	Excellent
Lung	wavelet_HLL_gldm_SmallDependenceLowGrayLevelEmphasis	0.983	0.969	0.996	Excellent
Lung	wavelet_HLL_glrlm_GrayLevelNonUniformity	0.959	0.932	0.978	Excellent
Lung	wavelet_HLL_glrlm_GrayLevelNonUniformityNormalized	0.987	0.964	0.996	Excellent
Lung	wavelet_HLL_glrlm_GrayLevelVariance	0.986	0.962	0.999	Excellent
Lung	wavelet_HLL_glrlm_HighGrayLevelRunEmphasis	0.969	0.955	0.99	Excellent
Lung	wavelet_HLL_glrlm_LongRunEmphasis	0.98	0.968	0.986	Excellent
Lung	wavelet_HLL_glrlm_LongRunHighGrayLevelEmphasis	0.961	0.94	0.974	Excellent
Lung	wavelet_HLL_glrlm_LongRunLowGrayLevelEmphasis	0.977	0.949	0.992	Excellent
Lung	wavelet_HLL_glrlm_LowGrayLevelRunEmphasis	0.984	0.96	0.995	Excellent
Lung	wavelet_HLL_glrlm_RunEntropy	0.964	0.937	0.982	Excellent
Lung	wavelet_HLL_glrlm_RunLengthNonUniformity	0.99	0.976	0.999	Excellent
Lung	wavelet_HLL_glrlm_RunLengthNonUniformityNormalized	0.971	0.96	0.992	Excellent
Lung	wavelet_HLL_glrlm_RunPercentage	0.993	0.979	0.999	Excellent
Lung	wavelet_HLL_glrlm_RunVariance	0.982	0.964	0.999	Excellent
Lung	wavelet_HLL_glrlm_ShortRunEmphasis	0.98	0.957	0.999	Excellent
Lung	wavelet_HLL_glrlm_ShortRunHighGrayLevelEmphasis	0.955	0.943	0.975	Excellent
Lung	wavelet_HLL_glrlm_ShortRunLowGrayLevelEmphasis	0.974	0.962	0.992	Excellent
Lung	wavelet_HLL_glszm_GrayLevelNonUniformity	0.955	0.945	0.963	Excellent
Lung	wavelet_HLL_glszm_GrayLevelNonUniformityNormalized	0.98	0.964	0.995	Excellent
Lung	wavelet_HLL_glszm_GrayLevelVariance	0.974	0.945	0.984	Excellent
Lung	wavelet_HLL_glszm_HighGrayLevelZoneEmphasis	0.985	0.973	0.994	Excellent
Lung	wavelet_HLL_glszm_LargeAreaEmphasis	0.988	0.976	0.993	Excellent
Lung	wavelet_HLL_glszm_LargeAreaHighGrayLevelEmphasis	0.951	0.932	0.961	Excellent
Lung	wavelet_HLL_glszm_LargeAreaLowGrayLevelEmphasis	0.952	0.933	0.962	Excellent
Lung	wavelet_HLL_glszm_LowGrayLevelZoneEmphasis	0.989	0.966	0.999	Excellent
Lung	wavelet_HLL_glszm_SizeZoneNonUniformity	0.983	0.962	0.999	Excellent
Lung	wavelet_HLL_glszm_SizeZoneNonUniformityNormalized	0.96	0.948	0.972	Excellent
Lung	wavelet_HLL_glszm_SmallAreaEmphasis	0.963	0.938	0.971	Excellent
Lung	wavelet_HLL_glszm_SmallAreaHighGrayLevelEmphasis	0.973	0.957	0.989	Excellent
Lung	wavelet_HLL_glszm_SmallAreaLowGrayLevelEmphasis	0.965	0.945	0.983	Excellent
Lung	wavelet_HLL_glszm_ZoneEntropy	0.969	0.958	0.983	Excellent
Lung	wavelet_HLL_glszm_ZonePercentage	0.988	0.959	0.993	Excellent
Lung	wavelet_HLL_glszm_ZoneVariance	0.955	0.936	0.974	Excellent
Lung	wavelet_HLL_ngtdm_Busyness	0.98	0.962	0.992	Excellent
Lung	wavelet_HLL_ngtdm_Coarseness	0.976	0.962	0.981	Excellent
Lung	wavelet_HLL_ngtdm_Complexity	0.978	0.963	0.996	Excellent
Lung	wavelet_HLL_ngtdm_Contrast	0.968	0.939	0.981	Excellent
Lung	wavelet_HLL_ngtdm_Strength	0.98	0.951	0.998	Excellent
Lung	wavelet_HLH_firstorder_Energy	0.991	0.969	0.996	Excellent
Lung	wavelet_HLH_firstorder_TotalEnergy	0.976	0.947	0.989	Excellent
Lung	wavelet_HLH_firstorder_Entropy	0.966	0.955	0.986	Excellent
Lung	wavelet_HLH_firstorder_Minimum	0.986	0.967	0.999	Excellent
Lung	wavelet_HLH_firstorder_10Percentile	0.988	0.966	0.999	Excellent
Lung	wavelet_HLH_firstorder_90Percentile	0.951	0.921	0.963	Excellent
Lung	wavelet_HLH_firstorder_Maximum	0.966	0.955	0.981	Excellent
Lung	wavelet_HLH_firstorder_Mean	0.981	0.967	0.999	Excellent
Lung	wavelet_HLH_firstorder_Median	0.96	0.938	0.967	Excellent
Lung	wavelet_HLH_firstorder_InterquartileRange	0.979	0.952	0.997	Excellent
Lung	wavelet_HLH_firstorder_Range	0.961	0.95	0.966	Excellent
Lung	wavelet_HLH_firstorder_MeanAbsoluteDeviation	0.994	0.979	0.999	Excellent
Lung	wavelet_HLH_firstorder_RobustMeanAbsoluteDeviation	0.958	0.943	0.98	Excellent
Lung	wavelet_HLH_firstorder_RootMeanSquared	0.989	0.979	0.999	Excellent
Lung	wavelet_HLH_firstorder_StandardDeviation	0.973	0.95	0.981	Excellent
Lung	wavelet_HLH_firstorder_Skewness	0.972	0.948	0.991	Excellent
Lung	wavelet_HLH_firstorder_Kurtosis	0.99	0.974	0.996	Excellent
Lung	wavelet_HLH_firstorder_Variance	0.955	0.927	0.975	Excellent
Lung	wavelet_HLH_firstorder_Uniformity	0.983	0.972	0.994	Excellent
Lung	wavelet_HLH_glcm_Autocorrelation	0.97	0.951	0.975	Excellent
Lung	wavelet_HLH_glcm_ClusterProminence	0.959	0.944	0.972	Excellent
Lung	wavelet_HLH_glcm_ClusterShade	0.982	0.97	0.994	Excellent
Lung	wavelet_HLH_glcm_ClusterTendency	0.97	0.958	0.981	Excellent
Lung	wavelet_HLH_glcm_Contrast	0.983	0.968	0.999	Excellent
Lung	wavelet_HLH_glcm_Correlation	0.955	0.93	0.965	Excellent
Lung	wavelet_HLH_glcm_DifferenceAverage	0.971	0.958	0.983	Excellent
Lung	wavelet_HLH_glcm_DifferenceEntropy	0.971	0.947	0.981	Excellent
Lung	wavelet_HLH_glcm_DifferenceVariance	0.972	0.955	0.987	Excellent
Lung	wavelet_HLH_glcm_Id	0.951	0.932	0.958	Excellent
Lung	wavelet_HLH_glcm_Idm	0.973	0.954	0.983	Excellent
Lung	wavelet_HLH_glcm_Idmn	0.991	0.964	0.999	Excellent
Lung	wavelet_HLH_glcm_Idn	0.978	0.957	0.992	Excellent
Lung	wavelet_HLH_glcm_Imc1	0.98	0.966	0.994	Excellent
Lung	wavelet_HLH_glcm_Imc2	0.982	0.964	0.991	Excellent
Lung	wavelet_HLH_glcm_InverseVariance	0.991	0.971	0.999	Excellent
Lung	wavelet_HLH_glcm_JointAverage	0.986	0.973	0.999	Excellent
Lung	wavelet_HLH_glcm_JointEnergy	0.968	0.949	0.984	Excellent
Lung	wavelet_HLH_glcm_JointEntropy	0.958	0.944	0.968	Excellent
Lung	wavelet_HLH_glcm_MCC	0.966	0.952	0.973	Excellent
Lung	wavelet_HLH_glcm_MaximumProbability	0.954	0.943	0.969	Excellent
Lung	wavelet_HLH_glcm_SumAverage	0.983	0.956	0.993	Excellent
Lung	wavelet_HLH_glcm_SumEntropy	0.974	0.944	0.981	Excellent
Lung	wavelet_HLH_glcm_SumSquares	0.988	0.977	0.997	Excellent
Lung	wavelet_HLH_gldm_DependenceEntropy	0.97	0.959	0.977	Excellent
Lung	wavelet_HLH_gldm_DependenceNonUniformity	0.994	0.972	0.999	Excellent
Lung	wavelet_HLH_gldm_DependenceNonUniformityNormalized	0.984	0.973	0.999	Excellent
Lung	wavelet_HLH_gldm_DependenceVariance	0.951	0.934	0.965	Excellent
Lung	wavelet_HLH_gldm_GrayLevelNonUniformity	0.986	0.963	0.998	Excellent
Lung	wavelet_HLH_gldm_GrayLevelVariance	0.985	0.959	0.999	Excellent
Lung	wavelet_HLH_gldm_HighGrayLevelEmphasis	0.982	0.957	0.989	Excellent
Lung	wavelet_HLH_gldm_LargeDependenceEmphasis	0.986	0.956	0.997	Excellent
Lung	wavelet_HLH_gldm_LargeDependenceHighGrayLevelEmphasis	0.977	0.967	0.992	Excellent
Lung	wavelet_HLH_gldm_LargeDependenceLowGrayLevelEmphasis	0.955	0.932	0.971	Excellent
Lung	wavelet_HLH_gldm_LowGrayLevelEmphasis	0.965	0.952	0.97	Excellent
Lung	wavelet_HLH_gldm_SmallDependenceEmphasis	0.958	0.929	0.972	Excellent
Lung	wavelet_HLH_gldm_SmallDependenceHighGrayLevelEmphasis	0.971	0.952	0.983	Excellent
Lung	wavelet_HLH_gldm_SmallDependenceLowGrayLevelEmphasis	0.953	0.926	0.961	Excellent
Lung	wavelet_HLH_glrlm_GrayLevelNonUniformity	0.994	0.967	0.999	Excellent
Lung	wavelet_HLH_glrlm_GrayLevelNonUniformityNormalized	0.987	0.961	0.999	Excellent
Lung	wavelet_HLH_glrlm_GrayLevelVariance	0.992	0.975	0.999	Excellent
Lung	wavelet_HLH_glrlm_HighGrayLevelRunEmphasis	0.958	0.945	0.967	Excellent
Lung	wavelet_HLH_glrlm_LongRunEmphasis	0.956	0.929	0.97	Excellent
Lung	wavelet_HLH_glrlm_LongRunHighGrayLevelEmphasis	0.967	0.942	0.986	Excellent
Lung	wavelet_HLH_glrlm_LongRunLowGrayLevelEmphasis	0.991	0.969	0.999	Excellent
Lung	wavelet_HLH_glrlm_LowGrayLevelRunEmphasis	0.957	0.938	0.977	Excellent
Lung	wavelet_HLH_glrlm_RunEntropy	0.956	0.926	0.966	Excellent
Lung	wavelet_HLH_glrlm_RunLengthNonUniformity	0.965	0.948	0.984	Excellent
Lung	wavelet_HLH_glrlm_RunLengthNonUniformityNormalized	0.973	0.946	0.994	Excellent
Lung	wavelet_HLH_glrlm_RunPercentage	0.971	0.95	0.981	Excellent
Lung	wavelet_HLH_glrlm_RunVariance	0.953	0.935	0.962	Excellent
Lung	wavelet_HLH_glrlm_ShortRunEmphasis	0.972	0.961	0.989	Excellent
Lung	wavelet_HLH_glrlm_ShortRunHighGrayLevelEmphasis	0.993	0.972	0.999	Excellent
Lung	wavelet_HLH_glrlm_ShortRunLowGrayLevelEmphasis	0.981	0.96	0.999	Excellent
Lung	wavelet_HLH_glszm_GrayLevelNonUniformity	0.985	0.969	0.991	Excellent
Lung	wavelet_HLH_glszm_GrayLevelNonUniformityNormalized	0.995	0.973	0.999	Excellent
Lung	wavelet_HLH_glszm_GrayLevelVariance	0.956	0.928	0.967	Excellent
Lung	wavelet_HLH_glszm_HighGrayLevelZoneEmphasis	0.955	0.926	0.976	Excellent
Lung	wavelet_HLH_glszm_LargeAreaEmphasis	0.986	0.962	0.999	Excellent
Lung	wavelet_HLH_glszm_LargeAreaHighGrayLevelEmphasis	0.98	0.966	0.989	Excellent
Lung	wavelet_HLH_glszm_LargeAreaLowGrayLevelEmphasis	0.977	0.96	0.992	Excellent
Lung	wavelet_HLH_glszm_LowGrayLevelZoneEmphasis	0.977	0.962	0.99	Excellent
Lung	wavelet_HLH_glszm_SizeZoneNonUniformity	0.983	0.965	0.999	Excellent
Lung	wavelet_HLH_glszm_SizeZoneNonUniformityNormalized	0.985	0.965	0.999	Excellent
Lung	wavelet_HLH_glszm_SmallAreaEmphasis	0.961	0.946	0.966	Excellent
Lung	wavelet_HLH_glszm_SmallAreaHighGrayLevelEmphasis	0.99	0.974	0.999	Excellent
Lung	wavelet_HLH_glszm_SmallAreaLowGrayLevelEmphasis	0.959	0.938	0.968	Excellent
Lung	wavelet_HLH_glszm_ZoneEntropy	0.952	0.922	0.971	Excellent
Lung	wavelet_HLH_glszm_ZonePercentage	0.951	0.922	0.97	Excellent
Lung	wavelet_HLH_glszm_ZoneVariance	0.954	0.938	0.969	Excellent
Lung	wavelet_HLH_ngtdm_Busyness	0.965	0.947	0.985	Excellent
Lung	wavelet_HLH_ngtdm_Coarseness	0.958	0.941	0.971	Excellent
Lung	wavelet_HLH_ngtdm_Complexity	0.973	0.945	0.98	Excellent
Lung	wavelet_HLH_ngtdm_Contrast	0.954	0.931	0.976	Excellent
Lung	wavelet_HLH_ngtdm_Strength	0.968	0.946	0.985	Excellent
Lung	wavelet_HHL_firstorder_Energy	0.969	0.944	0.974	Excellent
Lung	wavelet_HHL_firstorder_TotalEnergy	0.97	0.943	0.983	Excellent
Lung	wavelet_HHL_firstorder_Entropy	0.974	0.959	0.981	Excellent
Lung	wavelet_HHL_firstorder_Minimum	0.961	0.945	0.974	Excellent
Lung	wavelet_HHL_firstorder_10Percentile	0.976	0.956	0.995	Excellent
Lung	wavelet_HHL_firstorder_90Percentile	0.975	0.953	0.989	Excellent
Lung	wavelet_HHL_firstorder_Maximum	0.974	0.96	0.987	Excellent
Lung	wavelet_HHL_firstorder_Mean	0.959	0.941	0.97	Excellent
Lung	wavelet_HHL_firstorder_Median	0.993	0.975	0.997	Excellent
Lung	wavelet_HHL_firstorder_InterquartileRange	0.978	0.967	0.999	Excellent
Lung	wavelet_HHL_firstorder_Range	0.965	0.953	0.97	Excellent
Lung	wavelet_HHL_firstorder_MeanAbsoluteDeviation	0.982	0.965	0.999	Excellent
Lung	wavelet_HHL_firstorder_RobustMeanAbsoluteDeviation	0.978	0.963	0.99	Excellent
Lung	wavelet_HHL_firstorder_RootMeanSquared	0.956	0.93	0.964	Excellent
Lung	wavelet_HHL_firstorder_StandardDeviation	0.962	0.936	0.978	Excellent
Lung	wavelet_HHL_firstorder_Skewness	0.982	0.957	0.999	Excellent
Lung	wavelet_HHL_firstorder_Kurtosis	0.957	0.943	0.977	Excellent
Lung	wavelet_HHL_firstorder_Variance	0.975	0.958	0.981	Excellent
Lung	wavelet_HHL_firstorder_Uniformity	0.963	0.933	0.971	Excellent
Lung	wavelet_HHL_glcm_Autocorrelation	0.96	0.932	0.965	Excellent
Lung	wavelet_HHL_glcm_ClusterProminence	0.964	0.954	0.975	Excellent
Lung	wavelet_HHL_glcm_ClusterShade	0.979	0.955	0.999	Excellent
Lung	wavelet_HHL_glcm_ClusterTendency	0.959	0.94	0.98	Excellent
Lung	wavelet_HHL_glcm_Contrast	0.956	0.931	0.97	Excellent
Lung	wavelet_HHL_glcm_Correlation	0.952	0.932	0.956	Excellent
Lung	wavelet_HHL_glcm_DifferenceAverage	0.979	0.963	0.999	Excellent
Lung	wavelet_HHL_glcm_DifferenceEntropy	0.982	0.954	0.986	Excellent
Lung	wavelet_HHL_glcm_DifferenceVariance	0.977	0.96	0.995	Excellent
Lung	wavelet_HHL_glcm_Id	0.952	0.926	0.972	Excellent
Lung	wavelet_HHL_glcm_Idm	0.967	0.948	0.983	Excellent
Lung	wavelet_HHL_glcm_Idmn	0.961	0.947	0.98	Excellent
Lung	wavelet_HHL_glcm_Idn	0.976	0.95	0.983	Excellent
Lung	wavelet_HHL_glcm_Imc1	0.963	0.944	0.979	Excellent
Lung	wavelet_HHL_glcm_Imc2	0.977	0.965	0.983	Excellent
Lung	wavelet_HHL_glcm_InverseVariance	0.965	0.939	0.978	Excellent
Lung	wavelet_HHL_glcm_JointAverage	0.987	0.965	0.999	Excellent
Lung	wavelet_HHL_glcm_JointEnergy	0.98	0.96	0.986	Excellent
Lung	wavelet_HHL_glcm_JointEntropy	0.952	0.941	0.959	Excellent
Lung	wavelet_HHL_glcm_MCC	0.961	0.939	0.978	Excellent
Lung	wavelet_HHL_glcm_MaximumProbability	0.99	0.973	0.999	Excellent
Lung	wavelet_HHL_glcm_SumAverage	0.977	0.958	0.998	Excellent
Lung	wavelet_HHL_glcm_SumEntropy	0.978	0.954	0.989	Excellent
Lung	wavelet_HHL_glcm_SumSquares	0.992	0.975	0.999	Excellent
Lung	wavelet_HHL_gldm_DependenceEntropy	0.962	0.94	0.968	Excellent
Lung	wavelet_HHL_gldm_DependenceNonUniformity	0.959	0.94	0.979	Excellent
Lung	wavelet_HHL_gldm_DependenceNonUniformityNormalized	0.973	0.951	0.989	Excellent
Lung	wavelet_HHL_gldm_DependenceVariance	0.974	0.952	0.994	Excellent
Lung	wavelet_HHL_gldm_GrayLevelNonUniformity	0.975	0.95	0.98	Excellent
Lung	wavelet_HHL_gldm_GrayLevelVariance	0.963	0.95	0.974	Excellent
Lung	wavelet_HHL_gldm_HighGrayLevelEmphasis	0.956	0.942	0.961	Excellent
Lung	wavelet_HHL_gldm_LargeDependenceEmphasis	0.982	0.972	0.993	Excellent
Lung	wavelet_HHL_gldm_LargeDependenceHighGrayLevelEmphasis	0.975	0.95	0.99	Excellent
Lung	wavelet_HHL_gldm_LargeDependenceLowGrayLevelEmphasis	0.979	0.964	0.995	Excellent
Lung	wavelet_HHL_gldm_LowGrayLevelEmphasis	0.988	0.968	0.999	Excellent
Lung	wavelet_HHL_gldm_SmallDependenceEmphasis	0.969	0.954	0.983	Excellent
Lung	wavelet_HHL_gldm_SmallDependenceHighGrayLevelEmphasis	0.983	0.969	0.999	Excellent
Lung	wavelet_HHL_gldm_SmallDependenceLowGrayLevelEmphasis	0.971	0.948	0.986	Excellent
Lung	wavelet_HHL_glrlm_GrayLevelNonUniformity	0.989	0.969	0.999	Excellent
Lung	wavelet_HHL_glrlm_GrayLevelNonUniformityNormalized	0.982	0.96	0.999	Excellent
Lung	wavelet_HHL_glrlm_GrayLevelVariance	0.984	0.958	0.992	Excellent
Lung	wavelet_HHL_glrlm_HighGrayLevelRunEmphasis	0.989	0.97	0.994	Excellent
Lung	wavelet_HHL_glrlm_LongRunEmphasis	0.962	0.935	0.982	Excellent
Lung	wavelet_HHL_glrlm_LongRunHighGrayLevelEmphasis	0.989	0.977	0.999	Excellent
Lung	wavelet_HHL_glrlm_LongRunLowGrayLevelEmphasis	0.961	0.946	0.968	Excellent
Lung	wavelet_HHL_glrlm_LowGrayLevelRunEmphasis	0.958	0.935	0.963	Excellent
Lung	wavelet_HHL_glrlm_RunEntropy	0.978	0.95	0.997	Excellent
Lung	wavelet_HHL_glrlm_RunLengthNonUniformity	0.963	0.943	0.968	Excellent
Lung	wavelet_HHL_glrlm_RunLengthNonUniformityNormalized	0.994	0.976	0.999	Excellent
Lung	wavelet_HHL_glrlm_RunPercentage	0.979	0.962	0.984	Excellent
Lung	wavelet_HHL_glrlm_RunVariance	0.988	0.973	0.999	Excellent
Lung	wavelet_HHL_glrlm_ShortRunEmphasis	0.986	0.958	0.998	Excellent
Lung	wavelet_HHL_glrlm_ShortRunHighGrayLevelEmphasis	0.961	0.935	0.983	Excellent
Lung	wavelet_HHL_glrlm_ShortRunLowGrayLevelEmphasis	0.977	0.958	0.988	Excellent
Lung	wavelet_HHL_glszm_GrayLevelNonUniformity	0.969	0.95	0.983	Excellent
Lung	wavelet_HHL_glszm_GrayLevelNonUniformityNormalized	0.985	0.956	0.999	Excellent
Lung	wavelet_HHL_glszm_GrayLevelVariance	0.99	0.972	0.998	Excellent
Lung	wavelet_HHL_glszm_HighGrayLevelZoneEmphasis	0.951	0.927	0.972	Excellent
Lung	wavelet_HHL_glszm_LargeAreaEmphasis	0.981	0.962	0.999	Excellent
Lung	wavelet_HHL_glszm_LargeAreaHighGrayLevelEmphasis	0.967	0.95	0.977	Excellent
Lung	wavelet_HHL_glszm_LargeAreaLowGrayLevelEmphasis	0.981	0.965	0.992	Excellent
Lung	wavelet_HHL_glszm_LowGrayLevelZoneEmphasis	0.956	0.928	0.965	Excellent
Lung	wavelet_HHL_glszm_SizeZoneNonUniformity	0.976	0.961	0.996	Excellent
Lung	wavelet_HHL_glszm_SizeZoneNonUniformityNormalized	0.964	0.937	0.973	Excellent
Lung	wavelet_HHL_glszm_SmallAreaEmphasis	0.991	0.965	0.999	Excellent
Lung	wavelet_HHL_glszm_SmallAreaHighGrayLevelEmphasis	0.977	0.955	0.993	Excellent
Lung	wavelet_HHL_glszm_SmallAreaLowGrayLevelEmphasis	0.977	0.958	0.981	Excellent
Lung	wavelet_HHL_glszm_ZoneEntropy	0.963	0.94	0.97	Excellent
Lung	wavelet_HHL_glszm_ZonePercentage	0.976	0.958	0.989	Excellent
Lung	wavelet_HHL_glszm_ZoneVariance	0.968	0.941	0.982	Excellent
Lung	wavelet_HHL_ngtdm_Busyness	0.981	0.955	0.997	Excellent
Lung	wavelet_HHL_ngtdm_Coarseness	0.976	0.957	0.984	Excellent
Lung	wavelet_HHL_ngtdm_Complexity	0.969	0.949	0.978	Excellent
Lung	wavelet_HHL_ngtdm_Contrast	0.954	0.939	0.962	Excellent
Lung	wavelet_HHL_ngtdm_Strength	0.976	0.949	0.989	Excellent
Lung	wavelet_HHH_firstorder_Energy	0.961	0.944	0.972	Excellent
Lung	wavelet_HHH_firstorder_TotalEnergy	0.984	0.968	0.992	Excellent
Lung	wavelet_HHH_firstorder_Entropy	0.956	0.927	0.968	Excellent
Lung	wavelet_HHH_firstorder_Minimum	0.984	0.959	0.995	Excellent
Lung	wavelet_HHH_firstorder_10Percentile	0.993	0.978	0.999	Excellent
Lung	wavelet_HHH_firstorder_90Percentile	0.99	0.969	0.999	Excellent
Lung	wavelet_HHH_firstorder_Maximum	0.972	0.955	0.981	Excellent
Lung	wavelet_HHH_firstorder_Mean	0.994	0.971	0.999	Excellent
Lung	wavelet_HHH_firstorder_Median	0.967	0.953	0.987	Excellent
Lung	wavelet_HHH_firstorder_InterquartileRange	0.976	0.948	0.981	Excellent
Lung	wavelet_HHH_firstorder_Range	0.992	0.978	0.999	Excellent
Lung	wavelet_HHH_firstorder_MeanAbsoluteDeviation	0.974	0.947	0.992	Excellent
Lung	wavelet_HHH_firstorder_RobustMeanAbsoluteDeviation	0.95	0.923	0.957	Excellent
Lung	wavelet_HHH_firstorder_RootMeanSquared	0.964	0.946	0.974	Excellent
Lung	wavelet_HHH_firstorder_StandardDeviation	0.976	0.959	0.992	Excellent
Lung	wavelet_HHH_firstorder_Skewness	0.991	0.962	0.999	Excellent
Lung	wavelet_HHH_firstorder_Kurtosis	0.989	0.962	0.999	Excellent
Lung	wavelet_HHH_firstorder_Variance	0.957	0.929	0.974	Excellent
Lung	wavelet_HHH_firstorder_Uniformity	0.985	0.973	0.996	Excellent
Lung	wavelet_HHH_glcm_Autocorrelation	0.978	0.952	0.988	Excellent
Lung	wavelet_HHH_glcm_ClusterProminence	0.964	0.941	0.969	Excellent
Lung	wavelet_HHH_glcm_ClusterShade	0.952	0.923	0.972	Excellent
Lung	wavelet_HHH_glcm_ClusterTendency	0.974	0.955	0.989	Excellent
Lung	wavelet_HHH_glcm_Contrast	0.985	0.959	0.997	Excellent
Lung	wavelet_HHH_glcm_Correlation	0.979	0.969	0.985	Excellent
Lung	wavelet_HHH_glcm_DifferenceAverage	0.971	0.954	0.983	Excellent
Lung	wavelet_HHH_glcm_DifferenceEntropy	0.995	0.976	0.999	Excellent
Lung	wavelet_HHH_glcm_DifferenceVariance	0.988	0.96	0.995	Excellent
Lung	wavelet_HHH_glcm_Id	0.954	0.944	0.975	Excellent
Lung	wavelet_HHH_glcm_Idm	0.992	0.974	0.999	Excellent
Lung	wavelet_HHH_glcm_Idmn	0.975	0.953	0.992	Excellent
Lung	wavelet_HHH_glcm_Idn	0.958	0.929	0.972	Excellent
Lung	wavelet_HHH_glcm_Imc1	0.984	0.966	0.992	Excellent
Lung	wavelet_HHH_glcm_Imc2	0.988	0.969	0.998	Excellent
Lung	wavelet_HHH_glcm_InverseVariance	0.975	0.956	0.984	Excellent
Lung	wavelet_HHH_glcm_JointAverage	0.99	0.966	0.999	Excellent
Lung	wavelet_HHH_glcm_JointEnergy	0.968	0.948	0.989	Excellent
Lung	wavelet_HHH_glcm_JointEntropy	0.969	0.958	0.977	Excellent
Lung	wavelet_HHH_glcm_MCC	0.96	0.936	0.975	Excellent
Lung	wavelet_HHH_glcm_MaximumProbability	0.994	0.983	0.999	Excellent
Lung	wavelet_HHH_glcm_SumAverage	0.977	0.959	0.994	Excellent
Lung	wavelet_HHH_glcm_SumEntropy	0.95	0.931	0.971	Excellent
Lung	wavelet_HHH_glcm_SumSquares	0.968	0.952	0.978	Excellent
Lung	wavelet_HHH_gldm_DependenceEntropy	0.98	0.967	0.999	Excellent
Lung	wavelet_HHH_gldm_DependenceNonUniformity	0.992	0.965	0.999	Excellent
Lung	wavelet_HHH_gldm_DependenceNonUniformityNormalized	0.957	0.946	0.961	Excellent
Lung	wavelet_HHH_gldm_DependenceVariance	0.975	0.954	0.992	Excellent
Lung	wavelet_HHH_gldm_GrayLevelNonUniformity	0.957	0.938	0.972	Excellent
Lung	wavelet_HHH_gldm_GrayLevelVariance	0.95	0.924	0.959	Excellent
Lung	wavelet_HHH_gldm_HighGrayLevelEmphasis	0.983	0.971	0.995	Excellent
Lung	wavelet_HHH_gldm_LargeDependenceEmphasis	0.986	0.964	0.999	Excellent
Lung	wavelet_HHH_gldm_LargeDependenceHighGrayLevelEmphasis	0.95	0.939	0.955	Excellent
Lung	wavelet_HHH_gldm_LargeDependenceLowGrayLevelEmphasis	0.981	0.963	0.991	Excellent
Lung	wavelet_HHH_gldm_LowGrayLevelEmphasis	0.958	0.947	0.971	Excellent
Lung	wavelet_HHH_gldm_SmallDependenceEmphasis	0.973	0.955	0.985	Excellent
Lung	wavelet_HHH_gldm_SmallDependenceHighGrayLevelEmphasis	0.977	0.963	0.993	Excellent
Lung	wavelet_HHH_gldm_SmallDependenceLowGrayLevelEmphasis	0.986	0.96	0.996	Excellent
Lung	wavelet_HHH_glrlm_GrayLevelNonUniformity	0.969	0.942	0.984	Excellent
Lung	wavelet_HHH_glrlm_GrayLevelNonUniformityNormalized	0.985	0.968	0.999	Excellent
Lung	wavelet_HHH_glrlm_GrayLevelVariance	0.96	0.932	0.978	Excellent
Lung	wavelet_HHH_glrlm_HighGrayLevelRunEmphasis	0.982	0.956	0.987	Excellent
Lung	wavelet_HHH_glrlm_LongRunEmphasis	0.955	0.936	0.975	Excellent
Lung	wavelet_HHH_glrlm_LongRunHighGrayLevelEmphasis	0.991	0.981	0.999	Excellent
Lung	wavelet_HHH_glrlm_LongRunLowGrayLevelEmphasis	0.987	0.976	0.999	Excellent
Lung	wavelet_HHH_glrlm_LowGrayLevelRunEmphasis	0.973	0.96	0.989	Excellent
Lung	wavelet_HHH_glrlm_RunEntropy	0.957	0.929	0.976	Excellent
Lung	wavelet_HHH_glrlm_RunLengthNonUniformity	0.984	0.968	0.999	Excellent
Lung	wavelet_HHH_glrlm_RunLengthNonUniformityNormalized	0.96	0.937	0.973	Excellent
Lung	wavelet_HHH_glrlm_RunPercentage	0.973	0.946	0.987	Excellent
Lung	wavelet_HHH_glrlm_RunVariance	0.956	0.938	0.966	Excellent
Lung	wavelet_HHH_glrlm_ShortRunEmphasis	0.961	0.937	0.981	Excellent
Lung	wavelet_HHH_glrlm_ShortRunHighGrayLevelEmphasis	0.984	0.962	0.998	Excellent
Lung	wavelet_HHH_glrlm_ShortRunLowGrayLevelEmphasis	0.968	0.94	0.983	Excellent
Lung	wavelet_HHH_glszm_GrayLevelNonUniformity	0.984	0.962	0.999	Excellent
Lung	wavelet_HHH_glszm_GrayLevelNonUniformityNormalized	0.96	0.945	0.979	Excellent
Lung	wavelet_HHH_glszm_GrayLevelVariance	0.975	0.961	0.995	Excellent
Lung	wavelet_HHH_glszm_HighGrayLevelZoneEmphasis	0.966	0.939	0.983	Excellent
Lung	wavelet_HHH_glszm_LargeAreaEmphasis	0.967	0.951	0.985	Excellent
Lung	wavelet_HHH_glszm_LargeAreaHighGrayLevelEmphasis	0.982	0.96	0.986	Excellent
Lung	wavelet_HHH_glszm_LargeAreaLowGrayLevelEmphasis	0.965	0.938	0.969	Excellent
Lung	wavelet_HHH_glszm_LowGrayLevelZoneEmphasis	0.958	0.942	0.971	Excellent
Lung	wavelet_HHH_glszm_SizeZoneNonUniformity	0.971	0.942	0.989	Excellent
Lung	wavelet_HHH_glszm_SizeZoneNonUniformityNormalized	0.979	0.963	0.992	Excellent
Lung	wavelet_HHH_glszm_SmallAreaEmphasis	0.988	0.96	0.999	Excellent
Lung	wavelet_HHH_glszm_SmallAreaHighGrayLevelEmphasis	0.965	0.945	0.97	Excellent
Lung	wavelet_HHH_glszm_SmallAreaLowGrayLevelEmphasis	0.966	0.948	0.98	Excellent
Lung	wavelet_HHH_glszm_ZoneEntropy	0.986	0.965	0.999	Excellent
Lung	wavelet_HHH_glszm_ZonePercentage	0.971	0.956	0.986	Excellent
Lung	wavelet_HHH_glszm_ZoneVariance	0.981	0.956	0.992	Excellent
Lung	wavelet_HHH_ngtdm_Busyness	0.95	0.928	0.969	Excellent
Lung	wavelet_HHH_ngtdm_Coarseness	0.99	0.97	0.999	Excellent
Lung	wavelet_HHH_ngtdm_Complexity	0.979	0.968	0.992	Excellent
Lung	wavelet_HHH_ngtdm_Contrast	0.951	0.941	0.969	Excellent
Lung	wavelet_HHH_ngtdm_Strength	0.994	0.976	0.999	Excellent
Lung	wavelet_LLL_firstorder_Energy	0.987	0.972	0.999	Excellent
Lung	wavelet_LLL_firstorder_TotalEnergy	0.951	0.932	0.963	Excellent
Lung	wavelet_LLL_firstorder_Entropy	0.958	0.944	0.966	Excellent
Lung	wavelet_LLL_firstorder_Minimum	0.96	0.944	0.97	Excellent
Lung	wavelet_LLL_firstorder_10Percentile	0.988	0.971	0.999	Excellent
Lung	wavelet_LLL_firstorder_90Percentile	0.973	0.953	0.994	Excellent
Lung	wavelet_LLL_firstorder_Maximum	0.954	0.941	0.96	Excellent
Lung	wavelet_LLL_firstorder_Mean	0.958	0.929	0.964	Excellent
Lung	wavelet_LLL_firstorder_Median	0.961	0.951	0.979	Excellent
Lung	wavelet_LLL_firstorder_InterquartileRange	0.953	0.938	0.974	Excellent
Lung	wavelet_LLL_firstorder_Range	0.992	0.972	0.999	Excellent
Lung	wavelet_LLL_firstorder_MeanAbsoluteDeviation	0.981	0.959	0.999	Excellent
Lung	wavelet_LLL_firstorder_RobustMeanAbsoluteDeviation	0.98	0.963	0.985	Excellent
Lung	wavelet_LLL_firstorder_RootMeanSquared	0.96	0.947	0.975	Excellent
Lung	wavelet_LLL_firstorder_StandardDeviation	0.972	0.946	0.986	Excellent
Lung	wavelet_LLL_firstorder_Skewness	0.972	0.953	0.978	Excellent
Lung	wavelet_LLL_firstorder_Kurtosis	0.963	0.939	0.97	Excellent
Lung	wavelet_LLL_firstorder_Variance	0.956	0.933	0.966	Excellent
Lung	wavelet_LLL_firstorder_Uniformity	0.969	0.942	0.987	Excellent
Lung	wavelet_LLL_glcm_Autocorrelation	0.971	0.946	0.982	Excellent
Lung	wavelet_LLL_glcm_ClusterProminence	0.966	0.949	0.971	Excellent
Lung	wavelet_LLL_glcm_ClusterShade	0.984	0.957	0.989	Excellent
Lung	wavelet_LLL_glcm_ClusterTendency	0.985	0.962	0.999	Excellent
Lung	wavelet_LLL_glcm_Contrast	0.97	0.943	0.987	Excellent
Lung	wavelet_LLL_glcm_Correlation	0.959	0.941	0.969	Excellent
Lung	wavelet_LLL_glcm_DifferenceAverage	0.955	0.94	0.973	Excellent
Lung	wavelet_LLL_glcm_DifferenceEntropy	0.974	0.96	0.99	Excellent
Lung	wavelet_LLL_glcm_DifferenceVariance	0.965	0.947	0.971	Excellent
Lung	wavelet_LLL_glcm_Id	0.952	0.926	0.974	Excellent
Lung	wavelet_LLL_glcm_Idm	0.992	0.976	0.996	Excellent
Lung	wavelet_LLL_glcm_Idmn	0.989	0.977	0.993	Excellent
Lung	wavelet_LLL_glcm_Idn	0.974	0.959	0.988	Excellent
Lung	wavelet_LLL_glcm_Imc1	0.959	0.931	0.98	Excellent
Lung	wavelet_LLL_glcm_Imc2	0.962	0.936	0.968	Excellent
Lung	wavelet_LLL_glcm_InverseVariance	0.954	0.94	0.961	Excellent
Lung	wavelet_LLL_glcm_JointAverage	0.966	0.94	0.982	Excellent
Lung	wavelet_LLL_glcm_JointEnergy	0.964	0.947	0.978	Excellent
Lung	wavelet_LLL_glcm_JointEntropy	0.979	0.959	0.999	Excellent
Lung	wavelet_LLL_glcm_MCC	0.955	0.936	0.974	Excellent
Lung	wavelet_LLL_glcm_MaximumProbability	0.958	0.941	0.971	Excellent
Lung	wavelet_LLL_glcm_SumAverage	0.961	0.944	0.974	Excellent
Lung	wavelet_LLL_glcm_SumEntropy	0.963	0.935	0.971	Excellent
Lung	wavelet_LLL_glcm_SumSquares	0.991	0.965	0.999	Excellent
Lung	wavelet_LLL_gldm_DependenceEntropy	0.963	0.947	0.981	Excellent
Lung	wavelet_LLL_gldm_DependenceNonUniformity	0.981	0.96	0.997	Excellent
Lung	wavelet_LLL_gldm_DependenceNonUniformityNormalized	0.956	0.943	0.967	Excellent
Lung	wavelet_LLL_gldm_DependenceVariance	0.968	0.943	0.978	Excellent
Lung	wavelet_LLL_gldm_GrayLevelNonUniformity	0.98	0.952	0.999	Excellent
Lung	wavelet_LLL_gldm_GrayLevelVariance	0.967	0.94	0.989	Excellent
Lung	wavelet_LLL_gldm_HighGrayLevelEmphasis	0.977	0.957	0.991	Excellent
Lung	wavelet_LLL_gldm_LargeDependenceEmphasis	0.992	0.969	0.999	Excellent
Lung	wavelet_LLL_gldm_LargeDependenceHighGrayLevelEmphasis	0.964	0.939	0.983	Excellent
Lung	wavelet_LLL_gldm_LargeDependenceLowGrayLevelEmphasis	0.963	0.936	0.968	Excellent
Lung	wavelet_LLL_gldm_LowGrayLevelEmphasis	0.99	0.966	0.997	Excellent
Lung	wavelet_LLL_gldm_SmallDependenceEmphasis	0.954	0.935	0.971	Excellent
Lung	wavelet_LLL_gldm_SmallDependenceHighGrayLevelEmphasis	0.986	0.962	0.999	Excellent
Lung	wavelet_LLL_gldm_SmallDependenceLowGrayLevelEmphasis	0.954	0.936	0.975	Excellent
Lung	wavelet_LLL_glrlm_GrayLevelNonUniformity	0.968	0.954	0.973	Excellent
Lung	wavelet_LLL_glrlm_GrayLevelNonUniformityNormalized	0.983	0.967	0.999	Excellent
Lung	wavelet_LLL_glrlm_GrayLevelVariance	0.959	0.936	0.966	Excellent
Lung	wavelet_LLL_glrlm_HighGrayLevelRunEmphasis	0.958	0.945	0.97	Excellent
Lung	wavelet_LLL_glrlm_LongRunEmphasis	0.956	0.935	0.97	Excellent
Lung	wavelet_LLL_glrlm_LongRunHighGrayLevelEmphasis	0.972	0.961	0.992	Excellent
Lung	wavelet_LLL_glrlm_LongRunLowGrayLevelEmphasis	0.982	0.964	0.987	Excellent
Lung	wavelet_LLL_glrlm_LowGrayLevelRunEmphasis	0.968	0.956	0.983	Excellent
Lung	wavelet_LLL_glrlm_RunEntropy	0.953	0.932	0.972	Excellent
Lung	wavelet_LLL_glrlm_RunLengthNonUniformity	0.957	0.931	0.974	Excellent
Lung	wavelet_LLL_glrlm_RunLengthNonUniformityNormalized	0.981	0.954	0.999	Excellent
Lung	wavelet_LLL_glrlm_RunPercentage	0.953	0.936	0.961	Excellent
Lung	wavelet_LLL_glrlm_RunVariance	0.951	0.939	0.962	Excellent
Lung	wavelet_LLL_glrlm_ShortRunEmphasis	0.981	0.959	0.989	Excellent
Lung	wavelet_LLL_glrlm_ShortRunHighGrayLevelEmphasis	0.989	0.967	0.999	Excellent
Lung	wavelet_LLL_glrlm_ShortRunLowGrayLevelEmphasis	0.985	0.968	0.992	Excellent
Lung	wavelet_LLL_glszm_GrayLevelNonUniformity	0.987	0.973	0.993	Excellent
Lung	wavelet_LLL_glszm_GrayLevelNonUniformityNormalized	0.96	0.946	0.969	Excellent
Lung	wavelet_LLL_glszm_GrayLevelVariance	0.982	0.96	0.999	Excellent
Lung	wavelet_LLL_glszm_HighGrayLevelZoneEmphasis	0.993	0.966	0.999	Excellent
Lung	wavelet_LLL_glszm_LargeAreaEmphasis	0.982	0.972	0.997	Excellent
Lung	wavelet_LLL_glszm_LargeAreaHighGrayLevelEmphasis	0.986	0.971	0.999	Excellent
Lung	wavelet_LLL_glszm_LargeAreaLowGrayLevelEmphasis	0.958	0.937	0.976	Excellent
Lung	wavelet_LLL_glszm_LowGrayLevelZoneEmphasis	0.952	0.937	0.961	Excellent
Lung	wavelet_LLL_glszm_SizeZoneNonUniformity	0.961	0.946	0.973	Excellent
Lung	wavelet_LLL_glszm_SizeZoneNonUniformityNormalized	0.992	0.966	0.996	Excellent
Lung	wavelet_LLL_glszm_SmallAreaEmphasis	0.953	0.936	0.968	Excellent
Lung	wavelet_LLL_glszm_SmallAreaHighGrayLevelEmphasis	0.98	0.957	0.986	Excellent
Lung	wavelet_LLL_glszm_SmallAreaLowGrayLevelEmphasis	0.956	0.926	0.971	Excellent
Lung	wavelet_LLL_glszm_ZoneEntropy	0.983	0.97	0.997	Excellent
Lung	wavelet_LLL_glszm_ZonePercentage	0.983	0.962	0.999	Excellent
Lung	wavelet_LLL_glszm_ZoneVariance	0.967	0.957	0.973	Excellent
Lung	wavelet_LLL_ngtdm_Busyness	0.958	0.938	0.98	Excellent
Lung	wavelet_LLL_ngtdm_Coarseness	0.986	0.961	0.999	Excellent
Lung	wavelet_LLL_ngtdm_Complexity	0.979	0.967	0.994	Excellent
Lung	wavelet_LLL_ngtdm_Contrast	0.983	0.962	0.99	Excellent
Lung	wavelet_LLL_ngtdm_Strength	0.953	0.937	0.966	Excellent

## Sheet: Spine_ICC
ROI	Feature	ICC	ICC 95% CI lower	ICC 95% CI upper	Reproducibility
Spine	original_shape_VoxelVolume	0.988	0.977	0.999	Excellent
Spine	original_shape_MeshVolume	0.988	0.963	0.994	Excellent
Spine	original_shape_SurfaceArea	0.951	0.924	0.972	Excellent
Spine	original_shape_SurfaceVolumeRatio	0.972	0.955	0.98	Excellent
Spine	original_shape_Compactness1	0.961	0.931	0.965	Excellent
Spine	original_shape_Compactness2	0.965	0.952	0.977	Excellent
Spine	original_shape_Sphericity	0.956	0.939	0.97	Excellent
Spine	original_shape_SphericalDisproportion	0.975	0.963	0.996	Excellent
Spine	original_shape_Maximum3DDiameter	0.993	0.972	0.999	Excellent
Spine	original_shape_Maximum2DDiameterSlice	0.961	0.931	0.969	Excellent
Spine	original_shape_Maximum2DDiameterColumn	0.961	0.944	0.98	Excellent
Spine	original_shape_Maximum2DDiameterRow	0.951	0.923	0.958	Excellent
Spine	original_shape_MajorAxisLength	0.955	0.937	0.964	Excellent
Spine	original_shape_MinorAxisLength	0.951	0.931	0.968	Excellent
Spine	original_shape_LeastAxisLength	0.957	0.936	0.969	Excellent
Spine	original_shape_Elongation	0.977	0.948	0.985	Excellent
Spine	original_shape_Flatness	0.991	0.965	0.999	Excellent
Spine	original_firstorder_Energy	0.975	0.955	0.988	Excellent
Spine	original_firstorder_TotalEnergy	0.995	0.974	0.999	Excellent
Spine	original_firstorder_Entropy	0.976	0.947	0.993	Excellent
Spine	original_firstorder_Minimum	0.953	0.924	0.972	Excellent
Spine	original_firstorder_10Percentile	0.978	0.96	0.997	Excellent
Spine	original_firstorder_90Percentile	0.976	0.953	0.98	Excellent
Spine	original_firstorder_Maximum	0.964	0.944	0.979	Excellent
Spine	original_firstorder_Mean	0.992	0.971	0.999	Excellent
Spine	original_firstorder_Median	0.969	0.942	0.983	Excellent
Spine	original_firstorder_InterquartileRange	0.967	0.953	0.983	Excellent
Spine	original_firstorder_Range	0.959	0.944	0.971	Excellent
Spine	original_firstorder_MeanAbsoluteDeviation	0.977	0.966	0.986	Excellent
Spine	original_firstorder_RobustMeanAbsoluteDeviation	0.991	0.963	0.999	Excellent
Spine	original_firstorder_RootMeanSquared	0.955	0.927	0.964	Excellent
Spine	original_firstorder_StandardDeviation	0.991	0.971	0.999	Excellent
Spine	original_firstorder_Skewness	0.967	0.947	0.971	Excellent
Spine	original_firstorder_Kurtosis	0.969	0.942	0.986	Excellent
Spine	original_firstorder_Variance	0.975	0.959	0.992	Excellent
Spine	original_firstorder_Uniformity	0.954	0.937	0.974	Excellent
Spine	original_glcm_Autocorrelation	0.964	0.94	0.986	Excellent
Spine	original_glcm_ClusterProminence	0.995	0.975	0.999	Excellent
Spine	original_glcm_ClusterShade	0.984	0.974	0.999	Excellent
Spine	original_glcm_ClusterTendency	0.955	0.933	0.962	Excellent
Spine	original_glcm_Contrast	0.96	0.946	0.982	Excellent
Spine	original_glcm_Correlation	0.971	0.947	0.976	Excellent
Spine	original_glcm_DifferenceAverage	0.984	0.964	0.99	Excellent
Spine	original_glcm_DifferenceEntropy	0.986	0.969	0.999	Excellent
Spine	original_glcm_DifferenceVariance	0.974	0.962	0.982	Excellent
Spine	original_glcm_Id	0.965	0.952	0.987	Excellent
Spine	original_glcm_Idm	0.957	0.941	0.971	Excellent
Spine	original_glcm_Idmn	0.99	0.964	0.999	Excellent
Spine	original_glcm_Idn	0.972	0.96	0.992	Excellent
Spine	original_glcm_Imc1	0.951	0.922	0.972	Excellent
Spine	original_glcm_Imc2	0.993	0.968	0.999	Excellent
Spine	original_glcm_InverseVariance	0.956	0.945	0.974	Excellent
Spine	original_glcm_JointAverage	0.984	0.971	0.999	Excellent
Spine	original_glcm_JointEnergy	0.99	0.964	0.999	Excellent
Spine	original_glcm_JointEntropy	0.974	0.949	0.982	Excellent
Spine	original_glcm_MCC	0.954	0.943	0.963	Excellent
Spine	original_glcm_MaximumProbability	0.984	0.967	0.999	Excellent
Spine	original_glcm_SumAverage	0.994	0.967	0.999	Excellent
Spine	original_glcm_SumEntropy	0.957	0.928	0.962	Excellent
Spine	original_glcm_SumSquares	0.959	0.938	0.973	Excellent
Spine	original_gldm_DependenceEntropy	0.984	0.968	0.998	Excellent
Spine	original_gldm_DependenceNonUniformity	0.957	0.947	0.97	Excellent
Spine	original_gldm_DependenceNonUniformityNormalized	0.961	0.946	0.973	Excellent
Spine	original_gldm_DependenceVariance	0.963	0.946	0.98	Excellent
Spine	original_gldm_GrayLevelNonUniformity	0.964	0.941	0.986	Excellent
Spine	original_gldm_GrayLevelVariance	0.99	0.962	0.999	Excellent
Spine	original_gldm_HighGrayLevelEmphasis	0.961	0.948	0.965	Excellent
Spine	original_gldm_LargeDependenceEmphasis	0.983	0.97	0.991	Excellent
Spine	original_gldm_LargeDependenceHighGrayLevelEmphasis	0.959	0.934	0.974	Excellent
Spine	original_gldm_LargeDependenceLowGrayLevelEmphasis	0.987	0.968	0.991	Excellent
Spine	original_gldm_LowGrayLevelEmphasis	0.991	0.971	0.996	Excellent
Spine	original_gldm_SmallDependenceEmphasis	0.987	0.96	0.993	Excellent
Spine	original_gldm_SmallDependenceHighGrayLevelEmphasis	0.961	0.932	0.979	Excellent
Spine	original_gldm_SmallDependenceLowGrayLevelEmphasis	0.988	0.974	0.999	Excellent
Spine	original_glrlm_GrayLevelNonUniformity	0.953	0.923	0.962	Excellent
Spine	original_glrlm_GrayLevelNonUniformityNormalized	0.991	0.977	0.999	Excellent
Spine	original_glrlm_GrayLevelVariance	0.99	0.971	0.999	Excellent
Spine	original_glrlm_HighGrayLevelRunEmphasis	0.983	0.964	0.999	Excellent
Spine	original_glrlm_LongRunEmphasis	0.986	0.969	0.992	Excellent
Spine	original_glrlm_LongRunHighGrayLevelEmphasis	0.961	0.945	0.969	Excellent
Spine	original_glrlm_LongRunLowGrayLevelEmphasis	0.994	0.979	0.999	Excellent
Spine	original_glrlm_LowGrayLevelRunEmphasis	0.982	0.964	0.987	Excellent
Spine	original_glrlm_RunEntropy	0.954	0.934	0.972	Excellent
Spine	original_glrlm_RunLengthNonUniformity	0.979	0.954	0.997	Excellent
Spine	original_glrlm_RunLengthNonUniformityNormalized	0.968	0.947	0.978	Excellent
Spine	original_glrlm_RunPercentage	0.986	0.96	0.999	Excellent
Spine	original_glrlm_RunVariance	0.977	0.959	0.987	Excellent
Spine	original_glrlm_ShortRunEmphasis	0.987	0.965	0.993	Excellent
Spine	original_glrlm_ShortRunHighGrayLevelEmphasis	0.989	0.96	0.999	Excellent
Spine	original_glrlm_ShortRunLowGrayLevelEmphasis	0.974	0.947	0.978	Excellent
Spine	original_glszm_GrayLevelNonUniformity	0.989	0.979	0.996	Excellent
Spine	original_glszm_GrayLevelNonUniformityNormalized	0.98	0.964	0.996	Excellent
Spine	original_glszm_GrayLevelVariance	0.989	0.968	0.996	Excellent
Spine	original_glszm_HighGrayLevelZoneEmphasis	0.977	0.967	0.984	Excellent
Spine	original_glszm_LargeAreaEmphasis	0.951	0.929	0.958	Excellent
Spine	original_glszm_LargeAreaHighGrayLevelEmphasis	0.978	0.962	0.991	Excellent
Spine	original_glszm_LargeAreaLowGrayLevelEmphasis	0.952	0.936	0.962	Excellent
Spine	original_glszm_LowGrayLevelZoneEmphasis	0.987	0.975	0.998	Excellent
Spine	original_glszm_SizeZoneNonUniformity	0.969	0.94	0.973	Excellent
Spine	original_glszm_SizeZoneNonUniformityNormalized	0.958	0.935	0.972	Excellent
Spine	original_glszm_SmallAreaEmphasis	0.993	0.971	0.999	Excellent
Spine	original_glszm_SmallAreaHighGrayLevelEmphasis	0.986	0.964	0.995	Excellent
Spine	original_glszm_SmallAreaLowGrayLevelEmphasis	0.978	0.958	0.991	Excellent
Spine	original_glszm_ZoneEntropy	0.959	0.931	0.979	Excellent
Spine	original_glszm_ZonePercentage	0.987	0.969	0.999	Excellent
Spine	original_glszm_ZoneVariance	0.991	0.976	0.999	Excellent
Spine	original_ngtdm_Busyness	0.975	0.963	0.982	Excellent
Spine	original_ngtdm_Coarseness	0.976	0.95	0.985	Excellent
Spine	original_ngtdm_Complexity	0.976	0.952	0.984	Excellent
Spine	original_ngtdm_Contrast	0.983	0.97	0.994	Excellent
Spine	original_ngtdm_Strength	0.975	0.948	0.981	Excellent
Spine	log_sigma_1_mm_3D_firstorder_Energy	0.986	0.972	0.99	Excellent
Spine	log_sigma_1_mm_3D_firstorder_TotalEnergy	0.986	0.967	0.993	Excellent
Spine	log_sigma_1_mm_3D_firstorder_Entropy	0.977	0.962	0.995	Excellent
Spine	log_sigma_1_mm_3D_firstorder_Minimum	0.966	0.941	0.982	Excellent
Spine	log_sigma_1_mm_3D_firstorder_10Percentile	0.959	0.944	0.967	Excellent
Spine	log_sigma_1_mm_3D_firstorder_90Percentile	0.989	0.978	0.999	Excellent
Spine	log_sigma_1_mm_3D_firstorder_Maximum	0.982	0.971	0.99	Excellent
Spine	log_sigma_1_mm_3D_firstorder_Mean	0.959	0.944	0.974	Excellent
Spine	log_sigma_1_mm_3D_firstorder_Median	0.989	0.964	0.999	Excellent
Spine	log_sigma_1_mm_3D_firstorder_InterquartileRange	0.953	0.928	0.959	Excellent
Spine	log_sigma_1_mm_3D_firstorder_Range	0.97	0.946	0.975	Excellent
Spine	log_sigma_1_mm_3D_firstorder_MeanAbsoluteDeviation	0.979	0.961	0.99	Excellent
Spine	log_sigma_1_mm_3D_firstorder_RobustMeanAbsoluteDeviation	0.978	0.959	0.984	Excellent
Spine	log_sigma_1_mm_3D_firstorder_RootMeanSquared	0.969	0.946	0.979	Excellent
Spine	log_sigma_1_mm_3D_firstorder_StandardDeviation	0.956	0.929	0.962	Excellent
Spine	log_sigma_1_mm_3D_firstorder_Skewness	0.971	0.942	0.978	Excellent
Spine	log_sigma_1_mm_3D_firstorder_Kurtosis	0.994	0.982	0.999	Excellent
Spine	log_sigma_1_mm_3D_firstorder_Variance	0.968	0.955	0.98	Excellent
Spine	log_sigma_1_mm_3D_firstorder_Uniformity	0.958	0.94	0.976	Excellent
Spine	log_sigma_1_mm_3D_glcm_Autocorrelation	0.96	0.948	0.964	Excellent
Spine	log_sigma_1_mm_3D_glcm_ClusterProminence	0.986	0.968	0.999	Excellent
Spine	log_sigma_1_mm_3D_glcm_ClusterShade	0.967	0.945	0.979	Excellent
Spine	log_sigma_1_mm_3D_glcm_ClusterTendency	0.984	0.966	0.999	Excellent
Spine	log_sigma_1_mm_3D_glcm_Contrast	0.968	0.947	0.976	Excellent
Spine	log_sigma_1_mm_3D_glcm_Correlation	0.985	0.962	0.999	Excellent
Spine	log_sigma_1_mm_3D_glcm_DifferenceAverage	0.978	0.953	0.985	Excellent
Spine	log_sigma_1_mm_3D_glcm_DifferenceEntropy	0.989	0.966	0.999	Excellent
Spine	log_sigma_1_mm_3D_glcm_DifferenceVariance	0.953	0.926	0.966	Excellent
Spine	log_sigma_1_mm_3D_glcm_Id	0.99	0.979	0.999	Excellent
Spine	log_sigma_1_mm_3D_glcm_Idm	0.964	0.935	0.974	Excellent
Spine	log_sigma_1_mm_3D_glcm_Idmn	0.968	0.943	0.982	Excellent
Spine	log_sigma_1_mm_3D_glcm_Idn	0.969	0.952	0.981	Excellent
Spine	log_sigma_1_mm_3D_glcm_Imc1	0.955	0.944	0.969	Excellent
Spine	log_sigma_1_mm_3D_glcm_Imc2	0.979	0.964	0.99	Excellent
Spine	log_sigma_1_mm_3D_glcm_InverseVariance	0.989	0.963	0.997	Excellent
Spine	log_sigma_1_mm_3D_glcm_JointAverage	0.979	0.966	0.998	Excellent
Spine	log_sigma_1_mm_3D_glcm_JointEnergy	0.956	0.945	0.976	Excellent
Spine	log_sigma_1_mm_3D_glcm_JointEntropy	0.971	0.947	0.978	Excellent
Spine	log_sigma_1_mm_3D_glcm_MCC	0.954	0.938	0.959	Excellent
Spine	log_sigma_1_mm_3D_glcm_MaximumProbability	0.987	0.97	0.994	Excellent
Spine	log_sigma_1_mm_3D_glcm_SumAverage	0.976	0.949	0.989	Excellent
Spine	log_sigma_1_mm_3D_glcm_SumEntropy	0.967	0.944	0.98	Excellent
Spine	log_sigma_1_mm_3D_glcm_SumSquares	0.981	0.961	0.999	Excellent
Spine	log_sigma_1_mm_3D_gldm_DependenceEntropy	0.983	0.97	0.994	Excellent
Spine	log_sigma_1_mm_3D_gldm_DependenceNonUniformity	0.981	0.97	0.99	Excellent
Spine	log_sigma_1_mm_3D_gldm_DependenceNonUniformityNormalized	0.959	0.945	0.976	Excellent
Spine	log_sigma_1_mm_3D_gldm_DependenceVariance	0.991	0.965	0.999	Excellent
Spine	log_sigma_1_mm_3D_gldm_GrayLevelNonUniformity	0.971	0.956	0.977	Excellent
Spine	log_sigma_1_mm_3D_gldm_GrayLevelVariance	0.965	0.953	0.985	Excellent
Spine	log_sigma_1_mm_3D_gldm_HighGrayLevelEmphasis	0.984	0.961	0.999	Excellent
Spine	log_sigma_1_mm_3D_gldm_LargeDependenceEmphasis	0.981	0.953	0.985	Excellent
Spine	log_sigma_1_mm_3D_gldm_LargeDependenceHighGrayLevelEmphasis	0.966	0.936	0.975	Excellent
Spine	log_sigma_1_mm_3D_gldm_LargeDependenceLowGrayLevelEmphasis	0.988	0.961	0.997	Excellent
Spine	log_sigma_1_mm_3D_gldm_LowGrayLevelEmphasis	0.985	0.967	0.997	Excellent
Spine	log_sigma_1_mm_3D_gldm_SmallDependenceEmphasis	0.963	0.933	0.968	Excellent
Spine	log_sigma_1_mm_3D_gldm_SmallDependenceHighGrayLevelEmphasis	0.955	0.944	0.969	Excellent
Spine	log_sigma_1_mm_3D_gldm_SmallDependenceLowGrayLevelEmphasis	0.953	0.937	0.964	Excellent
Spine	log_sigma_1_mm_3D_glrlm_GrayLevelNonUniformity	0.993	0.974	0.999	Excellent
Spine	log_sigma_1_mm_3D_glrlm_GrayLevelNonUniformityNormalized	0.995	0.979	0.999	Excellent
Spine	log_sigma_1_mm_3D_glrlm_GrayLevelVariance	0.97	0.949	0.975	Excellent
Spine	log_sigma_1_mm_3D_glrlm_HighGrayLevelRunEmphasis	0.981	0.966	0.99	Excellent
Spine	log_sigma_1_mm_3D_glrlm_LongRunEmphasis	0.985	0.96	0.999	Excellent
Spine	log_sigma_1_mm_3D_glrlm_LongRunHighGrayLevelEmphasis	0.961	0.942	0.973	Excellent
Spine	log_sigma_1_mm_3D_glrlm_LongRunLowGrayLevelEmphasis	0.969	0.956	0.991	Excellent
Spine	log_sigma_1_mm_3D_glrlm_LowGrayLevelRunEmphasis	0.98	0.968	0.987	Excellent
Spine	log_sigma_1_mm_3D_glrlm_RunEntropy	0.978	0.961	0.983	Excellent
Spine	log_sigma_1_mm_3D_glrlm_RunLengthNonUniformity	0.982	0.957	0.988	Excellent
Spine	log_sigma_1_mm_3D_glrlm_RunLengthNonUniformityNormalized	0.964	0.939	0.98	Excellent
Spine	log_sigma_1_mm_3D_glrlm_RunPercentage	0.972	0.955	0.987	Excellent
Spine	log_sigma_1_mm_3D_glrlm_RunVariance	0.967	0.952	0.98	Excellent
Spine	log_sigma_1_mm_3D_glrlm_ShortRunEmphasis	0.973	0.948	0.977	Excellent
Spine	log_sigma_1_mm_3D_glrlm_ShortRunHighGrayLevelEmphasis	0.966	0.942	0.972	Excellent
Spine	log_sigma_1_mm_3D_glrlm_ShortRunLowGrayLevelEmphasis	0.992	0.965	0.999	Excellent
Spine	log_sigma_1_mm_3D_glszm_GrayLevelNonUniformity	0.961	0.94	0.973	Excellent
Spine	log_sigma_1_mm_3D_glszm_GrayLevelNonUniformityNormalized	0.994	0.969	0.999	Excellent
Spine	log_sigma_1_mm_3D_glszm_GrayLevelVariance	0.953	0.935	0.961	Excellent
Spine	log_sigma_1_mm_3D_glszm_HighGrayLevelZoneEmphasis	0.991	0.977	0.999	Excellent
Spine	log_sigma_1_mm_3D_glszm_LargeAreaEmphasis	0.962	0.934	0.967	Excellent
Spine	log_sigma_1_mm_3D_glszm_LargeAreaHighGrayLevelEmphasis	0.968	0.957	0.983	Excellent
Spine	log_sigma_1_mm_3D_glszm_LargeAreaLowGrayLevelEmphasis	0.978	0.953	0.989	Excellent
Spine	log_sigma_1_mm_3D_glszm_LowGrayLevelZoneEmphasis	0.976	0.959	0.993	Excellent
Spine	log_sigma_1_mm_3D_glszm_SizeZoneNonUniformity	0.964	0.946	0.969	Excellent
Spine	log_sigma_1_mm_3D_glszm_SizeZoneNonUniformityNormalized	0.981	0.965	0.996	Excellent
Spine	log_sigma_1_mm_3D_glszm_SmallAreaEmphasis	0.953	0.934	0.974	Excellent
Spine	log_sigma_1_mm_3D_glszm_SmallAreaHighGrayLevelEmphasis	0.978	0.963	0.99	Excellent
Spine	log_sigma_1_mm_3D_glszm_SmallAreaLowGrayLevelEmphasis	0.95	0.938	0.96	Excellent
Spine	log_sigma_1_mm_3D_glszm_ZoneEntropy	0.962	0.936	0.97	Excellent
Spine	log_sigma_1_mm_3D_glszm_ZonePercentage	0.995	0.971	0.999	Excellent
Spine	log_sigma_1_mm_3D_glszm_ZoneVariance	0.977	0.957	0.982	Excellent
Spine	log_sigma_1_mm_3D_ngtdm_Busyness	0.975	0.945	0.984	Excellent
Spine	log_sigma_1_mm_3D_ngtdm_Coarseness	0.968	0.956	0.989	Excellent
Spine	log_sigma_1_mm_3D_ngtdm_Complexity	0.965	0.945	0.985	Excellent
Spine	log_sigma_1_mm_3D_ngtdm_Contrast	0.967	0.951	0.978	Excellent
Spine	log_sigma_1_mm_3D_ngtdm_Strength	0.967	0.952	0.973	Excellent
Spine	wavelet_LLH_firstorder_Energy	0.959	0.935	0.971	Excellent
Spine	wavelet_LLH_firstorder_TotalEnergy	0.99	0.962	0.998	Excellent
Spine	wavelet_LLH_firstorder_Entropy	0.992	0.974	0.999	Excellent
Spine	wavelet_LLH_firstorder_Minimum	0.969	0.955	0.986	Excellent
Spine	wavelet_LLH_firstorder_10Percentile	0.966	0.944	0.986	Excellent
Spine	wavelet_LLH_firstorder_90Percentile	0.99	0.972	0.999	Excellent
Spine	wavelet_LLH_firstorder_Maximum	0.994	0.981	0.999	Excellent
Spine	wavelet_LLH_firstorder_Mean	0.992	0.981	0.999	Excellent
Spine	wavelet_LLH_firstorder_Median	0.953	0.941	0.957	Excellent
Spine	wavelet_LLH_firstorder_InterquartileRange	0.972	0.952	0.987	Excellent
Spine	wavelet_LLH_firstorder_Range	0.966	0.945	0.972	Excellent
Spine	wavelet_LLH_firstorder_MeanAbsoluteDeviation	0.959	0.937	0.968	Excellent
Spine	wavelet_LLH_firstorder_RobustMeanAbsoluteDeviation	0.966	0.95	0.983	Excellent
Spine	wavelet_LLH_firstorder_RootMeanSquared	0.985	0.967	0.999	Excellent
Spine	wavelet_LLH_firstorder_StandardDeviation	0.958	0.946	0.97	Excellent
Spine	wavelet_LLH_firstorder_Skewness	0.972	0.944	0.982	Excellent
Spine	wavelet_LLH_firstorder_Kurtosis	0.95	0.934	0.967	Excellent
Spine	wavelet_LLH_firstorder_Variance	0.992	0.975	0.999	Excellent
Spine	wavelet_LLH_firstorder_Uniformity	0.974	0.954	0.995	Excellent
Spine	wavelet_LLH_glcm_Autocorrelation	0.965	0.953	0.972	Excellent
Spine	wavelet_LLH_glcm_ClusterProminence	0.968	0.943	0.987	Excellent
Spine	wavelet_LLH_glcm_ClusterShade	0.965	0.953	0.974	Excellent
Spine	wavelet_LLH_glcm_ClusterTendency	0.982	0.955	0.992	Excellent
Spine	wavelet_LLH_glcm_Contrast	0.959	0.947	0.975	Excellent
Spine	wavelet_LLH_glcm_Correlation	0.982	0.962	0.993	Excellent
Spine	wavelet_LLH_glcm_DifferenceAverage	0.97	0.956	0.979	Excellent
Spine	wavelet_LLH_glcm_DifferenceEntropy	0.961	0.944	0.973	Excellent
Spine	wavelet_LLH_glcm_DifferenceVariance	0.979	0.953	0.984	Excellent
Spine	wavelet_LLH_glcm_Id	0.987	0.974	0.999	Excellent
Spine	wavelet_LLH_glcm_Idm	0.97	0.957	0.974	Excellent
Spine	wavelet_LLH_glcm_Idmn	0.988	0.963	0.999	Excellent
Spine	wavelet_LLH_glcm_Idn	0.971	0.96	0.986	Excellent
Spine	wavelet_LLH_glcm_Imc1	0.959	0.935	0.972	Excellent
Spine	wavelet_LLH_glcm_Imc2	0.979	0.963	0.995	Excellent
Spine	wavelet_LLH_glcm_InverseVariance	0.974	0.958	0.988	Excellent
Spine	wavelet_LLH_glcm_JointAverage	0.982	0.953	0.991	Excellent
Spine	wavelet_LLH_glcm_JointEnergy	0.971	0.948	0.984	Excellent
Spine	wavelet_LLH_glcm_JointEntropy	0.976	0.955	0.996	Excellent
Spine	wavelet_LLH_glcm_MCC	0.989	0.969	0.999	Excellent
Spine	wavelet_LLH_glcm_MaximumProbability	0.97	0.954	0.978	Excellent
Spine	wavelet_LLH_glcm_SumAverage	0.98	0.961	0.993	Excellent
Spine	wavelet_LLH_glcm_SumEntropy	0.962	0.933	0.982	Excellent
Spine	wavelet_LLH_glcm_SumSquares	0.981	0.953	0.995	Excellent
Spine	wavelet_LLH_gldm_DependenceEntropy	0.953	0.927	0.966	Excellent
Spine	wavelet_LLH_gldm_DependenceNonUniformity	0.962	0.949	0.983	Excellent
Spine	wavelet_LLH_gldm_DependenceNonUniformityNormalized	0.973	0.954	0.985	Excellent
Spine	wavelet_LLH_gldm_DependenceVariance	0.984	0.963	0.999	Excellent
Spine	wavelet_LLH_gldm_GrayLevelNonUniformity	0.983	0.959	0.999	Excellent
Spine	wavelet_LLH_gldm_GrayLevelVariance	0.98	0.96	0.994	Excellent
Spine	wavelet_LLH_gldm_HighGrayLevelEmphasis	0.979	0.962	0.984	Excellent
Spine	wavelet_LLH_gldm_LargeDependenceEmphasis	0.967	0.954	0.981	Excellent
Spine	wavelet_LLH_gldm_LargeDependenceHighGrayLevelEmphasis	0.964	0.938	0.98	Excellent
Spine	wavelet_LLH_gldm_LargeDependenceLowGrayLevelEmphasis	0.964	0.945	0.98	Excellent
Spine	wavelet_LLH_gldm_LowGrayLevelEmphasis	0.989	0.97	0.997	Excellent
Spine	wavelet_LLH_gldm_SmallDependenceEmphasis	0.994	0.977	0.999	Excellent
Spine	wavelet_LLH_gldm_SmallDependenceHighGrayLevelEmphasis	0.955	0.937	0.976	Excellent
Spine	wavelet_LLH_gldm_SmallDependenceLowGrayLevelEmphasis	0.954	0.935	0.961	Excellent
Spine	wavelet_LLH_glrlm_GrayLevelNonUniformity	0.963	0.95	0.979	Excellent
Spine	wavelet_LLH_glrlm_GrayLevelNonUniformityNormalized	0.967	0.947	0.972	Excellent
Spine	wavelet_LLH_glrlm_GrayLevelVariance	0.992	0.964	0.999	Excellent
Spine	wavelet_LLH_glrlm_HighGrayLevelRunEmphasis	0.958	0.938	0.97	Excellent
Spine	wavelet_LLH_glrlm_LongRunEmphasis	0.978	0.962	0.992	Excellent
Spine	wavelet_LLH_glrlm_LongRunHighGrayLevelEmphasis	0.995	0.969	0.999	Excellent
Spine	wavelet_LLH_glrlm_LongRunLowGrayLevelEmphasis	0.953	0.927	0.97	Excellent
Spine	wavelet_LLH_glrlm_LowGrayLevelRunEmphasis	0.993	0.979	0.999	Excellent
Spine	wavelet_LLH_glrlm_RunEntropy	0.987	0.96	0.999	Excellent
Spine	wavelet_LLH_glrlm_RunLengthNonUniformity	0.99	0.979	0.997	Excellent
Spine	wavelet_LLH_glrlm_RunLengthNonUniformityNormalized	0.959	0.933	0.973	Excellent
Spine	wavelet_LLH_glrlm_RunPercentage	0.955	0.945	0.965	Excellent
Spine	wavelet_LLH_glrlm_RunVariance	0.957	0.937	0.976	Excellent
Spine	wavelet_LLH_glrlm_ShortRunEmphasis	0.959	0.93	0.967	Excellent
Spine	wavelet_LLH_glrlm_ShortRunHighGrayLevelEmphasis	0.98	0.964	0.993	Excellent
Spine	wavelet_LLH_glrlm_ShortRunLowGrayLevelEmphasis	0.955	0.94	0.96	Excellent
Spine	wavelet_LLH_glszm_GrayLevelNonUniformity	0.967	0.955	0.98	Excellent
Spine	wavelet_LLH_glszm_GrayLevelNonUniformityNormalized	0.989	0.961	0.998	Excellent
Spine	wavelet_LLH_glszm_GrayLevelVariance	0.991	0.978	0.999	Excellent
Spine	wavelet_LLH_glszm_HighGrayLevelZoneEmphasis	0.974	0.959	0.98	Excellent
Spine	wavelet_LLH_glszm_LargeAreaEmphasis	0.982	0.962	0.989	Excellent
Spine	wavelet_LLH_glszm_LargeAreaHighGrayLevelEmphasis	0.995	0.967	0.999	Excellent
Spine	wavelet_LLH_glszm_LargeAreaLowGrayLevelEmphasis	0.992	0.969	0.999	Excellent
Spine	wavelet_LLH_glszm_LowGrayLevelZoneEmphasis	0.961	0.942	0.981	Excellent
Spine	wavelet_LLH_glszm_SizeZoneNonUniformity	0.972	0.957	0.992	Excellent
Spine	wavelet_LLH_glszm_SizeZoneNonUniformityNormalized	0.968	0.949	0.981	Excellent
Spine	wavelet_LLH_glszm_SmallAreaEmphasis	0.961	0.933	0.981	Excellent
Spine	wavelet_LLH_glszm_SmallAreaHighGrayLevelEmphasis	0.957	0.939	0.963	Excellent
Spine	wavelet_LLH_glszm_SmallAreaLowGrayLevelEmphasis	0.963	0.939	0.968	Excellent
Spine	wavelet_LLH_glszm_ZoneEntropy	0.969	0.953	0.977	Excellent
Spine	wavelet_LLH_glszm_ZonePercentage	0.983	0.973	0.999	Excellent
Spine	wavelet_LLH_glszm_ZoneVariance	0.965	0.952	0.983	Excellent
Spine	wavelet_LLH_ngtdm_Busyness	0.978	0.955	0.999	Excellent
Spine	wavelet_LLH_ngtdm_Coarseness	0.984	0.966	0.999	Excellent
Spine	wavelet_LLH_ngtdm_Complexity	0.955	0.943	0.967	Excellent
Spine	wavelet_LLH_ngtdm_Contrast	0.971	0.953	0.98	Excellent
Spine	wavelet_LLH_ngtdm_Strength	0.953	0.937	0.973	Excellent
Spine	wavelet_LHL_firstorder_Energy	0.973	0.948	0.989	Excellent
Spine	wavelet_LHL_firstorder_TotalEnergy	0.958	0.929	0.967	Excellent
Spine	wavelet_LHL_firstorder_Entropy	0.955	0.933	0.974	Excellent
Spine	wavelet_LHL_firstorder_Minimum	0.983	0.957	0.994	Excellent
Spine	wavelet_LHL_firstorder_10Percentile	0.966	0.944	0.981	Excellent
Spine	wavelet_LHL_firstorder_90Percentile	0.967	0.943	0.979	Excellent
Spine	wavelet_LHL_firstorder_Maximum	0.95	0.929	0.968	Excellent
Spine	wavelet_LHL_firstorder_Mean	0.972	0.943	0.978	Excellent
Spine	wavelet_LHL_firstorder_Median	0.956	0.938	0.966	Excellent
Spine	wavelet_LHL_firstorder_InterquartileRange	0.954	0.926	0.958	Excellent
Spine	wavelet_LHL_firstorder_Range	0.964	0.942	0.982	Excellent
Spine	wavelet_LHL_firstorder_MeanAbsoluteDeviation	0.978	0.955	0.995	Excellent
Spine	wavelet_LHL_firstorder_RobustMeanAbsoluteDeviation	0.95	0.938	0.967	Excellent
Spine	wavelet_LHL_firstorder_RootMeanSquared	0.985	0.962	0.99	Excellent
Spine	wavelet_LHL_firstorder_StandardDeviation	0.961	0.937	0.977	Excellent
Spine	wavelet_LHL_firstorder_Skewness	0.973	0.956	0.983	Excellent
Spine	wavelet_LHL_firstorder_Kurtosis	0.951	0.923	0.972	Excellent
Spine	wavelet_LHL_firstorder_Variance	0.992	0.98	0.999	Excellent
Spine	wavelet_LHL_firstorder_Uniformity	0.957	0.931	0.965	Excellent
Spine	wavelet_LHL_glcm_Autocorrelation	0.988	0.967	0.994	Excellent
Spine	wavelet_LHL_glcm_ClusterProminence	0.988	0.977	0.999	Excellent
Spine	wavelet_LHL_glcm_ClusterShade	0.958	0.946	0.98	Excellent
Spine	wavelet_LHL_glcm_ClusterTendency	0.968	0.958	0.987	Excellent
Spine	wavelet_LHL_glcm_Contrast	0.981	0.97	0.995	Excellent
Spine	wavelet_LHL_glcm_Correlation	0.958	0.93	0.965	Excellent
Spine	wavelet_LHL_glcm_DifferenceAverage	0.965	0.941	0.987	Excellent
Spine	wavelet_LHL_glcm_DifferenceEntropy	0.968	0.952	0.972	Excellent
Spine	wavelet_LHL_glcm_DifferenceVariance	0.978	0.961	0.987	Excellent
Spine	wavelet_LHL_glcm_Id	0.99	0.979	0.999	Excellent
Spine	wavelet_LHL_glcm_Idm	0.963	0.936	0.976	Excellent
Spine	wavelet_LHL_glcm_Idmn	0.955	0.937	0.964	Excellent
Spine	wavelet_LHL_glcm_Idn	0.966	0.944	0.987	Excellent
Spine	wavelet_LHL_glcm_Imc1	0.983	0.955	0.99	Excellent
Spine	wavelet_LHL_glcm_Imc2	0.962	0.943	0.979	Excellent
Spine	wavelet_LHL_glcm_InverseVariance	0.989	0.977	0.999	Excellent
Spine	wavelet_LHL_glcm_JointAverage	0.993	0.976	0.999	Excellent
Spine	wavelet_LHL_glcm_JointEnergy	0.989	0.968	0.999	Excellent
Spine	wavelet_LHL_glcm_JointEntropy	0.963	0.948	0.971	Excellent
Spine	wavelet_LHL_glcm_MCC	0.969	0.956	0.98	Excellent
Spine	wavelet_LHL_glcm_MaximumProbability	0.985	0.968	0.997	Excellent
Spine	wavelet_LHL_glcm_SumAverage	0.971	0.95	0.987	Excellent
Spine	wavelet_LHL_glcm_SumEntropy	0.96	0.947	0.977	Excellent
Spine	wavelet_LHL_glcm_SumSquares	0.953	0.935	0.966	Excellent
Spine	wavelet_LHL_gldm_DependenceEntropy	0.954	0.926	0.973	Excellent
Spine	wavelet_LHL_gldm_DependenceNonUniformity	0.993	0.97	0.998	Excellent
Spine	wavelet_LHL_gldm_DependenceNonUniformityNormalized	0.988	0.975	0.999	Excellent
Spine	wavelet_LHL_gldm_DependenceVariance	0.967	0.948	0.978	Excellent
Spine	wavelet_LHL_gldm_GrayLevelNonUniformity	0.962	0.939	0.977	Excellent
Spine	wavelet_LHL_gldm_GrayLevelVariance	0.99	0.975	0.999	Excellent
Spine	wavelet_LHL_gldm_HighGrayLevelEmphasis	0.963	0.944	0.968	Excellent
Spine	wavelet_LHL_gldm_LargeDependenceEmphasis	0.984	0.967	0.997	Excellent
Spine	wavelet_LHL_gldm_LargeDependenceHighGrayLevelEmphasis	0.994	0.977	0.999	Excellent
Spine	wavelet_LHL_gldm_LargeDependenceLowGrayLevelEmphasis	0.968	0.957	0.979	Excellent
Spine	wavelet_LHL_gldm_LowGrayLevelEmphasis	0.951	0.937	0.969	Excellent
Spine	wavelet_LHL_gldm_SmallDependenceEmphasis	0.983	0.958	0.999	Excellent
Spine	wavelet_LHL_gldm_SmallDependenceHighGrayLevelEmphasis	0.971	0.954	0.978	Excellent
Spine	wavelet_LHL_gldm_SmallDependenceLowGrayLevelEmphasis	0.953	0.926	0.962	Excellent
Spine	wavelet_LHL_glrlm_GrayLevelNonUniformity	0.969	0.95	0.986	Excellent
Spine	wavelet_LHL_glrlm_GrayLevelNonUniformityNormalized	0.96	0.934	0.964	Excellent
Spine	wavelet_LHL_glrlm_GrayLevelVariance	0.991	0.971	0.999	Excellent
Spine	wavelet_LHL_glrlm_HighGrayLevelRunEmphasis	0.958	0.943	0.973	Excellent
Spine	wavelet_LHL_glrlm_LongRunEmphasis	0.983	0.97	0.999	Excellent
Spine	wavelet_LHL_glrlm_LongRunHighGrayLevelEmphasis	0.962	0.94	0.974	Excellent
Spine	wavelet_LHL_glrlm_LongRunLowGrayLevelEmphasis	0.985	0.958	0.998	Excellent
Spine	wavelet_LHL_glrlm_LowGrayLevelRunEmphasis	0.973	0.958	0.994	Excellent
Spine	wavelet_LHL_glrlm_RunEntropy	0.979	0.969	0.991	Excellent
Spine	wavelet_LHL_glrlm_RunLengthNonUniformity	0.968	0.944	0.979	Excellent
Spine	wavelet_LHL_glrlm_RunLengthNonUniformityNormalized	0.981	0.966	0.999	Excellent
Spine	wavelet_LHL_glrlm_RunPercentage	0.971	0.946	0.99	Excellent
Spine	wavelet_LHL_glrlm_RunVariance	0.959	0.94	0.97	Excellent
Spine	wavelet_LHL_glrlm_ShortRunEmphasis	0.952	0.926	0.966	Excellent
Spine	wavelet_LHL_glrlm_ShortRunHighGrayLevelEmphasis	0.956	0.94	0.973	Excellent
Spine	wavelet_LHL_glrlm_ShortRunLowGrayLevelEmphasis	0.988	0.969	0.999	Excellent
Spine	wavelet_LHL_glszm_GrayLevelNonUniformity	0.954	0.935	0.972	Excellent
Spine	wavelet_LHL_glszm_GrayLevelNonUniformityNormalized	0.961	0.951	0.969	Excellent
Spine	wavelet_LHL_glszm_GrayLevelVariance	0.976	0.961	0.994	Excellent
Spine	wavelet_LHL_glszm_HighGrayLevelZoneEmphasis	0.968	0.951	0.974	Excellent
Spine	wavelet_LHL_glszm_LargeAreaEmphasis	0.953	0.934	0.959	Excellent
Spine	wavelet_LHL_glszm_LargeAreaHighGrayLevelEmphasis	0.953	0.923	0.958	Excellent
Spine	wavelet_LHL_glszm_LargeAreaLowGrayLevelEmphasis	0.969	0.957	0.979	Excellent
Spine	wavelet_LHL_glszm_LowGrayLevelZoneEmphasis	0.962	0.948	0.979	Excellent
Spine	wavelet_LHL_glszm_SizeZoneNonUniformity	0.988	0.969	0.999	Excellent
Spine	wavelet_LHL_glszm_SizeZoneNonUniformityNormalized	0.982	0.963	0.992	Excellent
Spine	wavelet_LHL_glszm_SmallAreaEmphasis	0.985	0.958	0.999	Excellent
Spine	wavelet_LHL_glszm_SmallAreaHighGrayLevelEmphasis	0.99	0.978	0.996	Excellent
Spine	wavelet_LHL_glszm_SmallAreaLowGrayLevelEmphasis	0.975	0.96	0.994	Excellent
Spine	wavelet_LHL_glszm_ZoneEntropy	0.968	0.954	0.972	Excellent
Spine	wavelet_LHL_glszm_ZonePercentage	0.96	0.932	0.979	Excellent
Spine	wavelet_LHL_glszm_ZoneVariance	0.955	0.941	0.971	Excellent
Spine	wavelet_LHL_ngtdm_Busyness	0.968	0.945	0.986	Excellent
Spine	wavelet_LHL_ngtdm_Coarseness	0.982	0.968	0.999	Excellent
Spine	wavelet_LHL_ngtdm_Complexity	0.987	0.967	0.999	Excellent
Spine	wavelet_LHL_ngtdm_Contrast	0.986	0.975	0.999	Excellent
Spine	wavelet_LHL_ngtdm_Strength	0.963	0.941	0.967	Excellent
Spine	wavelet_LHH_firstorder_Energy	0.989	0.968	0.999	Excellent
Spine	wavelet_LHH_firstorder_TotalEnergy	0.993	0.978	0.999	Excellent
Spine	wavelet_LHH_firstorder_Entropy	0.971	0.958	0.988	Excellent
Spine	wavelet_LHH_firstorder_Minimum	0.985	0.957	0.999	Excellent
Spine	wavelet_LHH_firstorder_10Percentile	0.985	0.963	0.996	Excellent
Spine	wavelet_LHH_firstorder_90Percentile	0.97	0.949	0.979	Excellent
Spine	wavelet_LHH_firstorder_Maximum	0.966	0.951	0.978	Excellent
Spine	wavelet_LHH_firstorder_Mean	0.969	0.948	0.983	Excellent
Spine	wavelet_LHH_firstorder_Median	0.962	0.949	0.974	Excellent
Spine	wavelet_LHH_firstorder_InterquartileRange	0.95	0.921	0.961	Excellent
Spine	wavelet_LHH_firstorder_Range	0.984	0.971	0.995	Excellent
Spine	wavelet_LHH_firstorder_MeanAbsoluteDeviation	0.96	0.936	0.965	Excellent
Spine	wavelet_LHH_firstorder_RobustMeanAbsoluteDeviation	0.987	0.96	0.993	Excellent
Spine	wavelet_LHH_firstorder_RootMeanSquared	0.959	0.946	0.974	Excellent
Spine	wavelet_LHH_firstorder_StandardDeviation	0.96	0.936	0.971	Excellent
Spine	wavelet_LHH_firstorder_Skewness	0.967	0.948	0.989	Excellent
Spine	wavelet_LHH_firstorder_Kurtosis	0.963	0.935	0.983	Excellent
Spine	wavelet_LHH_firstorder_Variance	0.992	0.976	0.999	Excellent
Spine	wavelet_LHH_firstorder_Uniformity	0.975	0.951	0.983	Excellent
Spine	wavelet_LHH_glcm_Autocorrelation	0.971	0.949	0.988	Excellent
Spine	wavelet_LHH_glcm_ClusterProminence	0.964	0.94	0.978	Excellent
Spine	wavelet_LHH_glcm_ClusterShade	0.971	0.96	0.978	Excellent
Spine	wavelet_LHH_glcm_ClusterTendency	0.983	0.969	0.991	Excellent
Spine	wavelet_LHH_glcm_Contrast	0.968	0.953	0.981	Excellent
Spine	wavelet_LHH_glcm_Correlation	0.975	0.946	0.993	Excellent
Spine	wavelet_LHH_glcm_DifferenceAverage	0.969	0.955	0.977	Excellent
Spine	wavelet_LHH_glcm_DifferenceEntropy	0.988	0.969	0.994	Excellent
Spine	wavelet_LHH_glcm_DifferenceVariance	0.951	0.935	0.965	Excellent
Spine	wavelet_LHH_glcm_Id	0.993	0.979	0.998	Excellent
Spine	wavelet_LHH_glcm_Idm	0.964	0.936	0.98	Excellent
Spine	wavelet_LHH_glcm_Idmn	0.968	0.946	0.977	Excellent
Spine	wavelet_LHH_glcm_Idn	0.978	0.965	0.999	Excellent
Spine	wavelet_LHH_glcm_Imc1	0.959	0.939	0.97	Excellent
Spine	wavelet_LHH_glcm_Imc2	0.983	0.969	0.993	Excellent
Spine	wavelet_LHH_glcm_InverseVariance	0.975	0.961	0.983	Excellent
Spine	wavelet_LHH_glcm_JointAverage	0.978	0.949	0.995	Excellent
Spine	wavelet_LHH_glcm_JointEnergy	0.952	0.923	0.972	Excellent
Spine	wavelet_LHH_glcm_JointEntropy	0.959	0.935	0.969	Excellent
Spine	wavelet_LHH_glcm_MCC	0.981	0.969	0.987	Excellent
Spine	wavelet_LHH_glcm_MaximumProbability	0.991	0.974	0.999	Excellent
Spine	wavelet_LHH_glcm_SumAverage	0.966	0.948	0.976	Excellent
Spine	wavelet_LHH_glcm_SumEntropy	0.956	0.935	0.96	Excellent
Spine	wavelet_LHH_glcm_SumSquares	0.966	0.955	0.974	Excellent
Spine	wavelet_LHH_gldm_DependenceEntropy	0.976	0.953	0.98	Excellent
Spine	wavelet_LHH_gldm_DependenceNonUniformity	0.951	0.924	0.959	Excellent
Spine	wavelet_LHH_gldm_DependenceNonUniformityNormalized	0.975	0.946	0.997	Excellent
Spine	wavelet_LHH_gldm_DependenceVariance	0.984	0.958	0.995	Excellent
Spine	wavelet_LHH_gldm_GrayLevelNonUniformity	0.983	0.971	0.999	Excellent
Spine	wavelet_LHH_gldm_GrayLevelVariance	0.974	0.944	0.983	Excellent
Spine	wavelet_LHH_gldm_HighGrayLevelEmphasis	0.955	0.933	0.966	Excellent
Spine	wavelet_LHH_gldm_LargeDependenceEmphasis	0.978	0.96	0.995	Excellent
Spine	wavelet_LHH_gldm_LargeDependenceHighGrayLevelEmphasis	0.985	0.967	0.999	Excellent
Spine	wavelet_LHH_gldm_LargeDependenceLowGrayLevelEmphasis	0.986	0.96	0.999	Excellent
Spine	wavelet_LHH_gldm_LowGrayLevelEmphasis	0.951	0.927	0.972	Excellent
Spine	wavelet_LHH_gldm_SmallDependenceEmphasis	0.988	0.971	0.999	Excellent
Spine	wavelet_LHH_gldm_SmallDependenceHighGrayLevelEmphasis	0.957	0.929	0.968	Excellent
Spine	wavelet_LHH_gldm_SmallDependenceLowGrayLevelEmphasis	0.955	0.934	0.964	Excellent
Spine	wavelet_LHH_glrlm_GrayLevelNonUniformity	0.981	0.958	0.993	Excellent
Spine	wavelet_LHH_glrlm_GrayLevelNonUniformityNormalized	0.967	0.941	0.985	Excellent
Spine	wavelet_LHH_glrlm_GrayLevelVariance	0.988	0.966	0.999	Excellent
Spine	wavelet_LHH_glrlm_HighGrayLevelRunEmphasis	0.966	0.946	0.988	Excellent
Spine	wavelet_LHH_glrlm_LongRunEmphasis	0.964	0.945	0.977	Excellent
Spine	wavelet_LHH_glrlm_LongRunHighGrayLevelEmphasis	0.963	0.938	0.98	Excellent
Spine	wavelet_LHH_glrlm_LongRunLowGrayLevelEmphasis	0.973	0.96	0.982	Excellent
Spine	wavelet_LHH_glrlm_LowGrayLevelRunEmphasis	0.987	0.965	0.997	Excellent
Spine	wavelet_LHH_glrlm_RunEntropy	0.966	0.951	0.981	Excellent
Spine	wavelet_LHH_glrlm_RunLengthNonUniformity	0.988	0.962	0.994	Excellent
Spine	wavelet_LHH_glrlm_RunLengthNonUniformityNormalized	0.971	0.954	0.991	Excellent
Spine	wavelet_LHH_glrlm_RunPercentage	0.977	0.947	0.984	Excellent
Spine	wavelet_LHH_glrlm_RunVariance	0.984	0.969	0.996	Excellent
Spine	wavelet_LHH_glrlm_ShortRunEmphasis	0.994	0.98	0.999	Excellent
Spine	wavelet_LHH_glrlm_ShortRunHighGrayLevelEmphasis	0.967	0.954	0.986	Excellent
Spine	wavelet_LHH_glrlm_ShortRunLowGrayLevelEmphasis	0.956	0.927	0.964	Excellent
Spine	wavelet_LHH_glszm_GrayLevelNonUniformity	0.992	0.977	0.999	Excellent
Spine	wavelet_LHH_glszm_GrayLevelNonUniformityNormalized	0.958	0.939	0.963	Excellent
Spine	wavelet_LHH_glszm_GrayLevelVariance	0.972	0.961	0.988	Excellent
Spine	wavelet_LHH_glszm_HighGrayLevelZoneEmphasis	0.99	0.969	0.996	Excellent
Spine	wavelet_LHH_glszm_LargeAreaEmphasis	0.969	0.948	0.983	Excellent
Spine	wavelet_LHH_glszm_LargeAreaHighGrayLevelEmphasis	0.956	0.936	0.977	Excellent
Spine	wavelet_LHH_glszm_LargeAreaLowGrayLevelEmphasis	0.98	0.956	0.997	Excellent
Spine	wavelet_LHH_glszm_LowGrayLevelZoneEmphasis	0.961	0.946	0.975	Excellent
Spine	wavelet_LHH_glszm_SizeZoneNonUniformity	0.962	0.945	0.968	Excellent
Spine	wavelet_LHH_glszm_SizeZoneNonUniformityNormalized	0.983	0.964	0.999	Excellent
Spine	wavelet_LHH_glszm_SmallAreaEmphasis	0.994	0.971	0.999	Excellent
Spine	wavelet_LHH_glszm_SmallAreaHighGrayLevelEmphasis	0.952	0.933	0.962	Excellent
Spine	wavelet_LHH_glszm_SmallAreaLowGrayLevelEmphasis	0.956	0.943	0.97	Excellent
Spine	wavelet_LHH_glszm_ZoneEntropy	0.972	0.942	0.982	Excellent
Spine	wavelet_LHH_glszm_ZonePercentage	0.967	0.945	0.986	Excellent
Spine	wavelet_LHH_glszm_ZoneVariance	0.986	0.958	0.99	Excellent
Spine	wavelet_LHH_ngtdm_Busyness	0.982	0.971	0.992	Excellent
Spine	wavelet_LHH_ngtdm_Coarseness	0.973	0.953	0.983	Excellent
Spine	wavelet_LHH_ngtdm_Complexity	0.985	0.957	0.99	Excellent
Spine	wavelet_LHH_ngtdm_Contrast	0.995	0.979	0.999	Excellent
Spine	wavelet_LHH_ngtdm_Strength	0.985	0.969	0.998	Excellent
Spine	wavelet_HLL_firstorder_Energy	0.977	0.958	0.999	Excellent
Spine	wavelet_HLL_firstorder_TotalEnergy	0.952	0.925	0.971	Excellent
Spine	wavelet_HLL_firstorder_Entropy	0.985	0.962	0.997	Excellent
Spine	wavelet_HLL_firstorder_Minimum	0.954	0.936	0.968	Excellent
Spine	wavelet_HLL_firstorder_10Percentile	0.959	0.933	0.969	Excellent
Spine	wavelet_HLL_firstorder_90Percentile	0.978	0.964	0.998	Excellent
Spine	wavelet_HLL_firstorder_Maximum	0.984	0.958	0.993	Excellent
Spine	wavelet_HLL_firstorder_Mean	0.976	0.947	0.987	Excellent
Spine	wavelet_HLL_firstorder_Median	0.953	0.93	0.965	Excellent
Spine	wavelet_HLL_firstorder_InterquartileRange	0.973	0.959	0.987	Excellent
Spine	wavelet_HLL_firstorder_Range	0.99	0.97	0.999	Excellent
Spine	wavelet_HLL_firstorder_MeanAbsoluteDeviation	0.954	0.942	0.963	Excellent
Spine	wavelet_HLL_firstorder_RobustMeanAbsoluteDeviation	0.986	0.969	0.993	Excellent
Spine	wavelet_HLL_firstorder_RootMeanSquared	0.993	0.971	0.999	Excellent
Spine	wavelet_HLL_firstorder_StandardDeviation	0.964	0.94	0.973	Excellent
Spine	wavelet_HLL_firstorder_Skewness	0.99	0.973	0.998	Excellent
Spine	wavelet_HLL_firstorder_Kurtosis	0.974	0.963	0.982	Excellent
Spine	wavelet_HLL_firstorder_Variance	0.968	0.949	0.979	Excellent
Spine	wavelet_HLL_firstorder_Uniformity	0.958	0.933	0.963	Excellent
Spine	wavelet_HLL_glcm_Autocorrelation	0.984	0.97	0.989	Excellent
Spine	wavelet_HLL_glcm_ClusterProminence	0.951	0.927	0.961	Excellent
Spine	wavelet_HLL_glcm_ClusterShade	0.963	0.953	0.972	Excellent
Spine	wavelet_HLL_glcm_ClusterTendency	0.977	0.953	0.994	Excellent
Spine	wavelet_HLL_glcm_Contrast	0.99	0.962	0.999	Excellent
Spine	wavelet_HLL_glcm_Correlation	0.962	0.94	0.978	Excellent
Spine	wavelet_HLL_glcm_DifferenceAverage	0.964	0.937	0.977	Excellent
Spine	wavelet_HLL_glcm_DifferenceEntropy	0.989	0.978	0.999	Excellent
Spine	wavelet_HLL_glcm_DifferenceVariance	0.985	0.962	0.999	Excellent
Spine	wavelet_HLL_glcm_Id	0.959	0.947	0.974	Excellent
Spine	wavelet_HLL_glcm_Idm	0.991	0.978	0.999	Excellent
Spine	wavelet_HLL_glcm_Idmn	0.987	0.975	0.993	Excellent
Spine	wavelet_HLL_glcm_Idn	0.959	0.935	0.977	Excellent
Spine	wavelet_HLL_glcm_Imc1	0.992	0.968	0.999	Excellent
Spine	wavelet_HLL_glcm_Imc2	0.987	0.974	0.992	Excellent
Spine	wavelet_HLL_glcm_InverseVariance	0.962	0.934	0.972	Excellent
Spine	wavelet_HLL_glcm_JointAverage	0.962	0.946	0.97	Excellent
Spine	wavelet_HLL_glcm_JointEnergy	0.952	0.939	0.959	Excellent
Spine	wavelet_HLL_glcm_JointEntropy	0.964	0.946	0.984	Excellent
Spine	wavelet_HLL_glcm_MCC	0.955	0.944	0.96	Excellent
Spine	wavelet_HLL_glcm_MaximumProbability	0.967	0.955	0.976	Excellent
Spine	wavelet_HLL_glcm_SumAverage	0.985	0.971	0.998	Excellent
Spine	wavelet_HLL_glcm_SumEntropy	0.961	0.95	0.976	Excellent
Spine	wavelet_HLL_glcm_SumSquares	0.985	0.958	0.996	Excellent
Spine	wavelet_HLL_gldm_DependenceEntropy	0.978	0.951	0.994	Excellent
Spine	wavelet_HLL_gldm_DependenceNonUniformity	0.976	0.955	0.989	Excellent
Spine	wavelet_HLL_gldm_DependenceNonUniformityNormalized	0.953	0.936	0.971	Excellent
Spine	wavelet_HLL_gldm_DependenceVariance	0.979	0.958	0.998	Excellent
Spine	wavelet_HLL_gldm_GrayLevelNonUniformity	0.959	0.933	0.966	Excellent
Spine	wavelet_HLL_gldm_GrayLevelVariance	0.987	0.969	0.999	Excellent
Spine	wavelet_HLL_gldm_HighGrayLevelEmphasis	0.978	0.956	0.991	Excellent
Spine	wavelet_HLL_gldm_LargeDependenceEmphasis	0.964	0.949	0.978	Excellent
Spine	wavelet_HLL_gldm_LargeDependenceHighGrayLevelEmphasis	0.986	0.975	0.999	Excellent
Spine	wavelet_HLL_gldm_LargeDependenceLowGrayLevelEmphasis	0.991	0.97	0.999	Excellent
Spine	wavelet_HLL_gldm_LowGrayLevelEmphasis	0.966	0.951	0.982	Excellent
Spine	wavelet_HLL_gldm_SmallDependenceEmphasis	0.963	0.952	0.983	Excellent
Spine	wavelet_HLL_gldm_SmallDependenceHighGrayLevelEmphasis	0.982	0.968	0.999	Excellent
Spine	wavelet_HLL_gldm_SmallDependenceLowGrayLevelEmphasis	0.97	0.945	0.986	Excellent
Spine	wavelet_HLL_glrlm_GrayLevelNonUniformity	0.986	0.96	0.994	Excellent
Spine	wavelet_HLL_glrlm_GrayLevelNonUniformityNormalized	0.983	0.955	0.991	Excellent
Spine	wavelet_HLL_glrlm_GrayLevelVariance	0.962	0.952	0.979	Excellent
Spine	wavelet_HLL_glrlm_HighGrayLevelRunEmphasis	0.958	0.944	0.963	Excellent
Spine	wavelet_HLL_glrlm_LongRunEmphasis	0.966	0.937	0.973	Excellent
Spine	wavelet_HLL_glrlm_LongRunHighGrayLevelEmphasis	0.966	0.953	0.976	Excellent
Spine	wavelet_HLL_glrlm_LongRunLowGrayLevelEmphasis	0.987	0.958	0.999	Excellent
Spine	wavelet_HLL_glrlm_LowGrayLevelRunEmphasis	0.973	0.946	0.986	Excellent
Spine	wavelet_HLL_glrlm_RunEntropy	0.989	0.967	0.999	Excellent
Spine	wavelet_HLL_glrlm_RunLengthNonUniformity	0.967	0.945	0.977	Excellent
Spine	wavelet_HLL_glrlm_RunLengthNonUniformityNormalized	0.957	0.938	0.969	Excellent
Spine	wavelet_HLL_glrlm_RunPercentage	0.99	0.976	0.999	Excellent
Spine	wavelet_HLL_glrlm_RunVariance	0.957	0.93	0.968	Excellent
Spine	wavelet_HLL_glrlm_ShortRunEmphasis	0.959	0.936	0.979	Excellent
Spine	wavelet_HLL_glrlm_ShortRunHighGrayLevelEmphasis	0.977	0.962	0.988	Excellent
Spine	wavelet_HLL_glrlm_ShortRunLowGrayLevelEmphasis	0.973	0.956	0.991	Excellent
Spine	wavelet_HLL_glszm_GrayLevelNonUniformity	0.989	0.979	0.999	Excellent
Spine	wavelet_HLL_glszm_GrayLevelNonUniformityNormalized	0.989	0.966	0.999	Excellent
Spine	wavelet_HLL_glszm_GrayLevelVariance	0.955	0.929	0.967	Excellent
Spine	wavelet_HLL_glszm_HighGrayLevelZoneEmphasis	0.985	0.957	0.999	Excellent
Spine	wavelet_HLL_glszm_LargeAreaEmphasis	0.987	0.962	0.999	Excellent
Spine	wavelet_HLL_glszm_LargeAreaHighGrayLevelEmphasis	0.953	0.934	0.962	Excellent
Spine	wavelet_HLL_glszm_LargeAreaLowGrayLevelEmphasis	0.962	0.948	0.969	Excellent
Spine	wavelet_HLL_glszm_LowGrayLevelZoneEmphasis	0.98	0.966	0.999	Excellent
Spine	wavelet_HLL_glszm_SizeZoneNonUniformity	0.973	0.958	0.981	Excellent
Spine	wavelet_HLL_glszm_SizeZoneNonUniformityNormalized	0.962	0.944	0.966	Excellent
Spine	wavelet_HLL_glszm_SmallAreaEmphasis	0.962	0.942	0.973	Excellent
Spine	wavelet_HLL_glszm_SmallAreaHighGrayLevelEmphasis	0.984	0.972	0.999	Excellent
Spine	wavelet_HLL_glszm_SmallAreaLowGrayLevelEmphasis	0.985	0.968	0.992	Excellent
Spine	wavelet_HLL_glszm_ZoneEntropy	0.979	0.952	0.996	Excellent
Spine	wavelet_HLL_glszm_ZonePercentage	0.964	0.936	0.973	Excellent
Spine	wavelet_HLL_glszm_ZoneVariance	0.952	0.938	0.965	Excellent
Spine	wavelet_HLL_ngtdm_Busyness	0.971	0.945	0.982	Excellent
Spine	wavelet_HLL_ngtdm_Coarseness	0.993	0.964	0.999	Excellent
Spine	wavelet_HLL_ngtdm_Complexity	0.978	0.967	0.985	Excellent
Spine	wavelet_HLL_ngtdm_Contrast	0.986	0.968	0.991	Excellent
Spine	wavelet_HLL_ngtdm_Strength	0.99	0.961	0.999	Excellent
Spine	wavelet_HLH_firstorder_Energy	0.99	0.977	0.999	Excellent
Spine	wavelet_HLH_firstorder_TotalEnergy	0.986	0.958	0.997	Excellent
Spine	wavelet_HLH_firstorder_Entropy	0.952	0.939	0.957	Excellent
Spine	wavelet_HLH_firstorder_Minimum	0.967	0.948	0.983	Excellent
Spine	wavelet_HLH_firstorder_10Percentile	0.993	0.982	0.997	Excellent
Spine	wavelet_HLH_firstorder_90Percentile	0.981	0.962	0.99	Excellent
Spine	wavelet_HLH_firstorder_Maximum	0.983	0.96	0.991	Excellent
Spine	wavelet_HLH_firstorder_Mean	0.991	0.967	0.997	Excellent
Spine	wavelet_HLH_firstorder_Median	0.971	0.95	0.981	Excellent
Spine	wavelet_HLH_firstorder_InterquartileRange	0.955	0.943	0.974	Excellent
Spine	wavelet_HLH_firstorder_Range	0.989	0.963	0.997	Excellent
Spine	wavelet_HLH_firstorder_MeanAbsoluteDeviation	0.994	0.969	0.999	Excellent
Spine	wavelet_HLH_firstorder_RobustMeanAbsoluteDeviation	0.966	0.954	0.977	Excellent
Spine	wavelet_HLH_firstorder_RootMeanSquared	0.97	0.942	0.978	Excellent
Spine	wavelet_HLH_firstorder_StandardDeviation	0.992	0.974	0.999	Excellent
Spine	wavelet_HLH_firstorder_Skewness	0.952	0.924	0.974	Excellent
Spine	wavelet_HLH_firstorder_Kurtosis	0.98	0.966	0.984	Excellent
Spine	wavelet_HLH_firstorder_Variance	0.991	0.978	0.999	Excellent
Spine	wavelet_HLH_firstorder_Uniformity	0.973	0.952	0.982	Excellent
Spine	wavelet_HLH_glcm_Autocorrelation	0.99	0.969	0.994	Excellent
Spine	wavelet_HLH_glcm_ClusterProminence	0.978	0.959	0.99	Excellent
Spine	wavelet_HLH_glcm_ClusterShade	0.963	0.939	0.978	Excellent
Spine	wavelet_HLH_glcm_ClusterTendency	0.983	0.961	0.997	Excellent
Spine	wavelet_HLH_glcm_Contrast	0.952	0.931	0.971	Excellent
Spine	wavelet_HLH_glcm_Correlation	0.982	0.97	0.988	Excellent
Spine	wavelet_HLH_glcm_DifferenceAverage	0.989	0.966	0.999	Excellent
Spine	wavelet_HLH_glcm_DifferenceEntropy	0.983	0.968	0.999	Excellent
Spine	wavelet_HLH_glcm_DifferenceVariance	0.976	0.952	0.99	Excellent
Spine	wavelet_HLH_glcm_Id	0.973	0.943	0.986	Excellent
Spine	wavelet_HLH_glcm_Idm	0.964	0.951	0.972	Excellent
Spine	wavelet_HLH_glcm_Idmn	0.991	0.963	0.999	Excellent
Spine	wavelet_HLH_glcm_Idn	0.965	0.946	0.974	Excellent
Spine	wavelet_HLH_glcm_Imc1	0.975	0.953	0.985	Excellent
Spine	wavelet_HLH_glcm_Imc2	0.981	0.966	0.993	Excellent
Spine	wavelet_HLH_glcm_InverseVariance	0.982	0.97	0.997	Excellent
Spine	wavelet_HLH_glcm_JointAverage	0.974	0.96	0.992	Excellent
Spine	wavelet_HLH_glcm_JointEnergy	0.994	0.97	0.999	Excellent
Spine	wavelet_HLH_glcm_JointEntropy	0.973	0.957	0.978	Excellent
Spine	wavelet_HLH_glcm_MCC	0.96	0.942	0.981	Excellent
Spine	wavelet_HLH_glcm_MaximumProbability	0.972	0.962	0.987	Excellent
Spine	wavelet_HLH_glcm_SumAverage	0.982	0.953	0.999	Excellent
Spine	wavelet_HLH_glcm_SumEntropy	0.979	0.953	0.992	Excellent
Spine	wavelet_HLH_glcm_SumSquares	0.973	0.951	0.978	Excellent
Spine	wavelet_HLH_gldm_DependenceEntropy	0.95	0.938	0.971	Excellent
Spine	wavelet_HLH_gldm_DependenceNonUniformity	0.958	0.931	0.969	Excellent
Spine	wavelet_HLH_gldm_DependenceNonUniformityNormalized	0.968	0.945	0.989	Excellent
Spine	wavelet_HLH_gldm_DependenceVariance	0.995	0.975	0.999	Excellent
Spine	wavelet_HLH_gldm_GrayLevelNonUniformity	0.976	0.958	0.982	Excellent
Spine	wavelet_HLH_gldm_GrayLevelVariance	0.975	0.949	0.986	Excellent
Spine	wavelet_HLH_gldm_HighGrayLevelEmphasis	0.99	0.964	0.999	Excellent
Spine	wavelet_HLH_gldm_LargeDependenceEmphasis	0.993	0.982	0.999	Excellent
Spine	wavelet_HLH_gldm_LargeDependenceHighGrayLevelEmphasis	0.983	0.957	0.998	Excellent
Spine	wavelet_HLH_gldm_LargeDependenceLowGrayLevelEmphasis	0.958	0.936	0.979	Excellent
Spine	wavelet_HLH_gldm_LowGrayLevelEmphasis	0.981	0.97	0.996	Excellent
Spine	wavelet_HLH_gldm_SmallDependenceEmphasis	0.994	0.982	0.999	Excellent
Spine	wavelet_HLH_gldm_SmallDependenceHighGrayLevelEmphasis	0.989	0.976	0.996	Excellent
Spine	wavelet_HLH_gldm_SmallDependenceLowGrayLevelEmphasis	0.992	0.972	0.999	Excellent
Spine	wavelet_HLH_glrlm_GrayLevelNonUniformity	0.976	0.962	0.987	Excellent
Spine	wavelet_HLH_glrlm_GrayLevelNonUniformityNormalized	0.966	0.949	0.981	Excellent
Spine	wavelet_HLH_glrlm_GrayLevelVariance	0.963	0.939	0.981	Excellent
Spine	wavelet_HLH_glrlm_HighGrayLevelRunEmphasis	0.963	0.952	0.978	Excellent
Spine	wavelet_HLH_glrlm_LongRunEmphasis	0.993	0.964	0.999	Excellent
Spine	wavelet_HLH_glrlm_LongRunHighGrayLevelEmphasis	0.97	0.954	0.992	Excellent
Spine	wavelet_HLH_glrlm_LongRunLowGrayLevelEmphasis	0.956	0.933	0.962	Excellent
Spine	wavelet_HLH_glrlm_LowGrayLevelRunEmphasis	0.951	0.934	0.971	Excellent
Spine	wavelet_HLH_glrlm_RunEntropy	0.955	0.942	0.963	Excellent
Spine	wavelet_HLH_glrlm_RunLengthNonUniformity	0.983	0.968	0.987	Excellent
Spine	wavelet_HLH_glrlm_RunLengthNonUniformityNormalized	0.963	0.935	0.984	Excellent
Spine	wavelet_HLH_glrlm_RunPercentage	0.951	0.927	0.957	Excellent
Spine	wavelet_HLH_glrlm_RunVariance	0.955	0.927	0.964	Excellent
Spine	wavelet_HLH_glrlm_ShortRunEmphasis	0.978	0.956	0.989	Excellent
Spine	wavelet_HLH_glrlm_ShortRunHighGrayLevelEmphasis	0.96	0.949	0.977	Excellent
Spine	wavelet_HLH_glrlm_ShortRunLowGrayLevelEmphasis	0.961	0.944	0.974	Excellent
Spine	wavelet_HLH_glszm_GrayLevelNonUniformity	0.955	0.942	0.976	Excellent
Spine	wavelet_HLH_glszm_GrayLevelNonUniformityNormalized	0.953	0.933	0.96	Excellent
Spine	wavelet_HLH_glszm_GrayLevelVariance	0.982	0.964	0.988	Excellent
Spine	wavelet_HLH_glszm_HighGrayLevelZoneEmphasis	0.953	0.93	0.963	Excellent
Spine	wavelet_HLH_glszm_LargeAreaEmphasis	0.97	0.958	0.987	Excellent
Spine	wavelet_HLH_glszm_LargeAreaHighGrayLevelEmphasis	0.975	0.947	0.987	Excellent
Spine	wavelet_HLH_glszm_LargeAreaLowGrayLevelEmphasis	0.99	0.965	0.998	Excellent
Spine	wavelet_HLH_glszm_LowGrayLevelZoneEmphasis	0.976	0.963	0.987	Excellent
Spine	wavelet_HLH_glszm_SizeZoneNonUniformity	0.993	0.976	0.999	Excellent
Spine	wavelet_HLH_glszm_SizeZoneNonUniformityNormalized	0.965	0.945	0.97	Excellent
Spine	wavelet_HLH_glszm_SmallAreaEmphasis	0.977	0.966	0.985	Excellent
Spine	wavelet_HLH_glszm_SmallAreaHighGrayLevelEmphasis	0.972	0.948	0.983	Excellent
Spine	wavelet_HLH_glszm_SmallAreaLowGrayLevelEmphasis	0.984	0.965	0.998	Excellent
Spine	wavelet_HLH_glszm_ZoneEntropy	0.977	0.955	0.984	Excellent
Spine	wavelet_HLH_glszm_ZonePercentage	0.951	0.939	0.966	Excellent
Spine	wavelet_HLH_glszm_ZoneVariance	0.965	0.946	0.985	Excellent
Spine	wavelet_HLH_ngtdm_Busyness	0.952	0.931	0.968	Excellent
Spine	wavelet_HLH_ngtdm_Coarseness	0.994	0.968	0.999	Excellent
Spine	wavelet_HLH_ngtdm_Complexity	0.963	0.951	0.979	Excellent
Spine	wavelet_HLH_ngtdm_Contrast	0.978	0.96	0.996	Excellent
Spine	wavelet_HLH_ngtdm_Strength	0.981	0.962	0.999	Excellent
Spine	wavelet_HHL_firstorder_Energy	0.984	0.964	0.999	Excellent
Spine	wavelet_HHL_firstorder_TotalEnergy	0.95	0.928	0.963	Excellent
Spine	wavelet_HHL_firstorder_Entropy	0.976	0.953	0.993	Excellent
Spine	wavelet_HHL_firstorder_Minimum	0.96	0.931	0.978	Excellent
Spine	wavelet_HHL_firstorder_10Percentile	0.978	0.965	0.994	Excellent
Spine	wavelet_HHL_firstorder_90Percentile	0.965	0.939	0.976	Excellent
Spine	wavelet_HHL_firstorder_Maximum	0.969	0.945	0.983	Excellent
Spine	wavelet_HHL_firstorder_Mean	0.984	0.971	0.989	Excellent
Spine	wavelet_HHL_firstorder_Median	0.972	0.952	0.989	Excellent
Spine	wavelet_HHL_firstorder_InterquartileRange	0.986	0.975	0.997	Excellent
Spine	wavelet_HHL_firstorder_Range	0.968	0.955	0.986	Excellent
Spine	wavelet_HHL_firstorder_MeanAbsoluteDeviation	0.981	0.96	0.989	Excellent
Spine	wavelet_HHL_firstorder_RobustMeanAbsoluteDeviation	0.969	0.946	0.988	Excellent
Spine	wavelet_HHL_firstorder_RootMeanSquared	0.988	0.96	0.999	Excellent
Spine	wavelet_HHL_firstorder_StandardDeviation	0.985	0.958	0.999	Excellent
Spine	wavelet_HHL_firstorder_Skewness	0.967	0.944	0.983	Excellent
Spine	wavelet_HHL_firstorder_Kurtosis	0.981	0.951	0.989	Excellent
Spine	wavelet_HHL_firstorder_Variance	0.977	0.961	0.998	Excellent
Spine	wavelet_HHL_firstorder_Uniformity	0.961	0.949	0.981	Excellent
Spine	wavelet_HHL_glcm_Autocorrelation	0.992	0.979	0.997	Excellent
Spine	wavelet_HHL_glcm_ClusterProminence	0.969	0.959	0.979	Excellent
Spine	wavelet_HHL_glcm_ClusterShade	0.974	0.96	0.982	Excellent
Spine	wavelet_HHL_glcm_ClusterTendency	0.963	0.945	0.981	Excellent
Spine	wavelet_HHL_glcm_Contrast	0.953	0.938	0.96	Excellent
Spine	wavelet_HHL_glcm_Correlation	0.988	0.971	0.999	Excellent
Spine	wavelet_HHL_glcm_DifferenceAverage	0.975	0.945	0.994	Excellent
Spine	wavelet_HHL_glcm_DifferenceEntropy	0.992	0.98	0.999	Excellent
Spine	wavelet_HHL_glcm_DifferenceVariance	0.984	0.96	0.999	Excellent
Spine	wavelet_HHL_glcm_Id	0.991	0.976	0.999	Excellent
Spine	wavelet_HHL_glcm_Idm	0.992	0.972	0.999	Excellent
Spine	wavelet_HHL_glcm_Idmn	0.952	0.941	0.957	Excellent
Spine	wavelet_HHL_glcm_Idn	0.967	0.947	0.986	Excellent
Spine	wavelet_HHL_glcm_Imc1	0.952	0.933	0.958	Excellent
Spine	wavelet_HHL_glcm_Imc2	0.994	0.977	0.999	Excellent
Spine	wavelet_HHL_glcm_InverseVariance	0.993	0.973	0.999	Excellent
Spine	wavelet_HHL_glcm_JointAverage	0.951	0.935	0.957	Excellent
Spine	wavelet_HHL_glcm_JointEnergy	0.968	0.95	0.979	Excellent
Spine	wavelet_HHL_glcm_JointEntropy	0.969	0.939	0.978	Excellent
Spine	wavelet_HHL_glcm_MCC	0.975	0.946	0.987	Excellent
Spine	wavelet_HHL_glcm_MaximumProbability	0.99	0.974	0.996	Excellent
Spine	wavelet_HHL_glcm_SumAverage	0.981	0.953	0.988	Excellent
Spine	wavelet_HHL_glcm_SumEntropy	0.974	0.945	0.992	Excellent
Spine	wavelet_HHL_glcm_SumSquares	0.98	0.969	0.993	Excellent
Spine	wavelet_HHL_gldm_DependenceEntropy	0.988	0.961	0.999	Excellent
Spine	wavelet_HHL_gldm_DependenceNonUniformity	0.961	0.948	0.969	Excellent
Spine	wavelet_HHL_gldm_DependenceNonUniformityNormalized	0.979	0.961	0.99	Excellent
Spine	wavelet_HHL_gldm_DependenceVariance	0.964	0.943	0.975	Excellent
Spine	wavelet_HHL_gldm_GrayLevelNonUniformity	0.962	0.938	0.984	Excellent
Spine	wavelet_HHL_gldm_GrayLevelVariance	0.974	0.96	0.986	Excellent
Spine	wavelet_HHL_gldm_HighGrayLevelEmphasis	0.961	0.937	0.972	Excellent
Spine	wavelet_HHL_gldm_LargeDependenceEmphasis	0.975	0.959	0.985	Excellent
Spine	wavelet_HHL_gldm_LargeDependenceHighGrayLevelEmphasis	0.987	0.976	0.994	Excellent
Spine	wavelet_HHL_gldm_LargeDependenceLowGrayLevelEmphasis	0.986	0.97	0.995	Excellent
Spine	wavelet_HHL_gldm_LowGrayLevelEmphasis	0.987	0.976	0.999	Excellent
Spine	wavelet_HHL_gldm_SmallDependenceEmphasis	0.973	0.955	0.987	Excellent
Spine	wavelet_HHL_gldm_SmallDependenceHighGrayLevelEmphasis	0.995	0.982	0.999	Excellent
Spine	wavelet_HHL_gldm_SmallDependenceLowGrayLevelEmphasis	0.954	0.937	0.972	Excellent
Spine	wavelet_HHL_glrlm_GrayLevelNonUniformity	0.958	0.934	0.97	Excellent
Spine	wavelet_HHL_glrlm_GrayLevelNonUniformityNormalized	0.979	0.952	0.985	Excellent
Spine	wavelet_HHL_glrlm_GrayLevelVariance	0.99	0.976	0.995	Excellent
Spine	wavelet_HHL_glrlm_HighGrayLevelRunEmphasis	0.952	0.938	0.961	Excellent
Spine	wavelet_HHL_glrlm_LongRunEmphasis	0.975	0.958	0.988	Excellent
Spine	wavelet_HHL_glrlm_LongRunHighGrayLevelEmphasis	0.952	0.93	0.964	Excellent
Spine	wavelet_HHL_glrlm_LongRunLowGrayLevelEmphasis	0.958	0.941	0.968	Excellent
Spine	wavelet_HHL_glrlm_LowGrayLevelRunEmphasis	0.975	0.959	0.985	Excellent
Spine	wavelet_HHL_glrlm_RunEntropy	0.974	0.964	0.991	Excellent
Spine	wavelet_HHL_glrlm_RunLengthNonUniformity	0.955	0.943	0.969	Excellent
Spine	wavelet_HHL_glrlm_RunLengthNonUniformityNormalized	0.981	0.958	0.995	Excellent
Spine	wavelet_HHL_glrlm_RunPercentage	0.972	0.962	0.976	Excellent
Spine	wavelet_HHL_glrlm_RunVariance	0.979	0.953	0.989	Excellent
Spine	wavelet_HHL_glrlm_ShortRunEmphasis	0.972	0.946	0.986	Excellent
Spine	wavelet_HHL_glrlm_ShortRunHighGrayLevelEmphasis	0.968	0.939	0.977	Excellent
Spine	wavelet_HHL_glrlm_ShortRunLowGrayLevelEmphasis	0.992	0.964	0.998	Excellent
Spine	wavelet_HHL_glszm_GrayLevelNonUniformity	0.99	0.97	0.999	Excellent
Spine	wavelet_HHL_glszm_GrayLevelNonUniformityNormalized	0.968	0.952	0.977	Excellent
Spine	wavelet_HHL_glszm_GrayLevelVariance	0.986	0.961	0.999	Excellent
Spine	wavelet_HHL_glszm_HighGrayLevelZoneEmphasis	0.97	0.941	0.978	Excellent
Spine	wavelet_HHL_glszm_LargeAreaEmphasis	0.953	0.934	0.975	Excellent
Spine	wavelet_HHL_glszm_LargeAreaHighGrayLevelEmphasis	0.975	0.95	0.986	Excellent
Spine	wavelet_HHL_glszm_LargeAreaLowGrayLevelEmphasis	0.989	0.96	0.999	Excellent
Spine	wavelet_HHL_glszm_LowGrayLevelZoneEmphasis	0.978	0.949	0.992	Excellent
Spine	wavelet_HHL_glszm_SizeZoneNonUniformity	0.987	0.957	0.999	Excellent
Spine	wavelet_HHL_glszm_SizeZoneNonUniformityNormalized	0.968	0.953	0.989	Excellent
Spine	wavelet_HHL_glszm_SmallAreaEmphasis	0.975	0.952	0.98	Excellent
Spine	wavelet_HHL_glszm_SmallAreaHighGrayLevelEmphasis	0.99	0.967	0.999	Excellent
Spine	wavelet_HHL_glszm_SmallAreaLowGrayLevelEmphasis	0.975	0.955	0.981	Excellent
Spine	wavelet_HHL_glszm_ZoneEntropy	0.994	0.98	0.999	Excellent
Spine	wavelet_HHL_glszm_ZonePercentage	0.954	0.938	0.962	Excellent
Spine	wavelet_HHL_glszm_ZoneVariance	0.963	0.943	0.984	Excellent
Spine	wavelet_HHL_ngtdm_Busyness	0.968	0.947	0.98	Excellent
Spine	wavelet_HHL_ngtdm_Coarseness	0.962	0.946	0.984	Excellent
Spine	wavelet_HHL_ngtdm_Complexity	0.978	0.964	0.997	Excellent
Spine	wavelet_HHL_ngtdm_Contrast	0.962	0.938	0.981	Excellent
Spine	wavelet_HHL_ngtdm_Strength	0.978	0.958	0.983	Excellent
Spine	wavelet_HHH_firstorder_Energy	0.994	0.981	0.999	Excellent
Spine	wavelet_HHH_firstorder_TotalEnergy	0.983	0.972	0.99	Excellent
Spine	wavelet_HHH_firstorder_Entropy	0.982	0.962	0.999	Excellent
Spine	wavelet_HHH_firstorder_Minimum	0.988	0.961	0.995	Excellent
Spine	wavelet_HHH_firstorder_10Percentile	0.974	0.962	0.982	Excellent
Spine	wavelet_HHH_firstorder_90Percentile	0.96	0.936	0.964	Excellent
Spine	wavelet_HHH_firstorder_Maximum	0.955	0.942	0.969	Excellent
Spine	wavelet_HHH_firstorder_Mean	0.965	0.955	0.978	Excellent
Spine	wavelet_HHH_firstorder_Median	0.968	0.956	0.977	Excellent
Spine	wavelet_HHH_firstorder_InterquartileRange	0.957	0.936	0.971	Excellent
Spine	wavelet_HHH_firstorder_Range	0.952	0.924	0.971	Excellent
Spine	wavelet_HHH_firstorder_MeanAbsoluteDeviation	0.959	0.944	0.964	Excellent
Spine	wavelet_HHH_firstorder_RobustMeanAbsoluteDeviation	0.969	0.952	0.977	Excellent
Spine	wavelet_HHH_firstorder_RootMeanSquared	0.956	0.937	0.977	Excellent
Spine	wavelet_HHH_firstorder_StandardDeviation	0.961	0.932	0.977	Excellent
Spine	wavelet_HHH_firstorder_Skewness	0.991	0.978	0.999	Excellent
Spine	wavelet_HHH_firstorder_Kurtosis	0.966	0.952	0.978	Excellent
Spine	wavelet_HHH_firstorder_Variance	0.954	0.937	0.973	Excellent
Spine	wavelet_HHH_firstorder_Uniformity	0.953	0.938	0.971	Excellent
Spine	wavelet_HHH_glcm_Autocorrelation	0.961	0.95	0.965	Excellent
Spine	wavelet_HHH_glcm_ClusterProminence	0.977	0.959	0.999	Excellent
Spine	wavelet_HHH_glcm_ClusterShade	0.958	0.933	0.973	Excellent
Spine	wavelet_HHH_glcm_ClusterTendency	0.98	0.963	0.99	Excellent
Spine	wavelet_HHH_glcm_Contrast	0.96	0.941	0.977	Excellent
Spine	wavelet_HHH_glcm_Correlation	0.967	0.948	0.977	Excellent
Spine	wavelet_HHH_glcm_DifferenceAverage	0.993	0.971	0.999	Excellent
Spine	wavelet_HHH_glcm_DifferenceEntropy	0.966	0.946	0.981	Excellent
Spine	wavelet_HHH_glcm_DifferenceVariance	0.959	0.939	0.973	Excellent
Spine	wavelet_HHH_glcm_Id	0.983	0.959	0.991	Excellent
Spine	wavelet_HHH_glcm_Idm	0.984	0.962	0.991	Excellent
Spine	wavelet_HHH_glcm_Idmn	0.968	0.954	0.988	Excellent
Spine	wavelet_HHH_glcm_Idn	0.955	0.936	0.972	Excellent
Spine	wavelet_HHH_glcm_Imc1	0.973	0.946	0.98	Excellent
Spine	wavelet_HHH_glcm_Imc2	0.962	0.939	0.976	Excellent
Spine	wavelet_HHH_glcm_InverseVariance	0.972	0.948	0.978	Excellent
Spine	wavelet_HHH_glcm_JointAverage	0.99	0.971	0.999	Excellent
Spine	wavelet_HHH_glcm_JointEnergy	0.97	0.948	0.977	Excellent
Spine	wavelet_HHH_glcm_JointEntropy	0.98	0.965	0.993	Excellent
Spine	wavelet_HHH_glcm_MCC	0.99	0.971	0.999	Excellent
Spine	wavelet_HHH_glcm_MaximumProbability	0.991	0.965	0.999	Excellent
Spine	wavelet_HHH_glcm_SumAverage	0.955	0.943	0.973	Excellent
Spine	wavelet_HHH_glcm_SumEntropy	0.972	0.956	0.992	Excellent
Spine	wavelet_HHH_glcm_SumSquares	0.962	0.944	0.974	Excellent
Spine	wavelet_HHH_gldm_DependenceEntropy	0.973	0.96	0.995	Excellent
Spine	wavelet_HHH_gldm_DependenceNonUniformity	0.995	0.982	0.999	Excellent
Spine	wavelet_HHH_gldm_DependenceNonUniformityNormalized	0.958	0.94	0.966	Excellent
Spine	wavelet_HHH_gldm_DependenceVariance	0.991	0.979	0.999	Excellent
Spine	wavelet_HHH_gldm_GrayLevelNonUniformity	0.978	0.964	0.999	Excellent
Spine	wavelet_HHH_gldm_GrayLevelVariance	0.957	0.932	0.976	Excellent
Spine	wavelet_HHH_gldm_HighGrayLevelEmphasis	0.977	0.957	0.998	Excellent
Spine	wavelet_HHH_gldm_LargeDependenceEmphasis	0.952	0.923	0.965	Excellent
Spine	wavelet_HHH_gldm_LargeDependenceHighGrayLevelEmphasis	0.965	0.936	0.982	Excellent
Spine	wavelet_HHH_gldm_LargeDependenceLowGrayLevelEmphasis	0.967	0.937	0.985	Excellent
Spine	wavelet_HHH_gldm_LowGrayLevelEmphasis	0.99	0.97	0.996	Excellent
Spine	wavelet_HHH_gldm_SmallDependenceEmphasis	0.974	0.953	0.994	Excellent
Spine	wavelet_HHH_gldm_SmallDependenceHighGrayLevelEmphasis	0.975	0.953	0.981	Excellent
Spine	wavelet_HHH_gldm_SmallDependenceLowGrayLevelEmphasis	0.958	0.944	0.969	Excellent
Spine	wavelet_HHH_glrlm_GrayLevelNonUniformity	0.988	0.962	0.999	Excellent
Spine	wavelet_HHH_glrlm_GrayLevelNonUniformityNormalized	0.951	0.934	0.965	Excellent
Spine	wavelet_HHH_glrlm_GrayLevelVariance	0.995	0.975	0.999	Excellent
Spine	wavelet_HHH_glrlm_HighGrayLevelRunEmphasis	0.963	0.947	0.981	Excellent
Spine	wavelet_HHH_glrlm_LongRunEmphasis	0.952	0.936	0.963	Excellent
Spine	wavelet_HHH_glrlm_LongRunHighGrayLevelEmphasis	0.966	0.947	0.987	Excellent
Spine	wavelet_HHH_glrlm_LongRunLowGrayLevelEmphasis	0.97	0.949	0.979	Excellent
Spine	wavelet_HHH_glrlm_LowGrayLevelRunEmphasis	0.967	0.953	0.984	Excellent
Spine	wavelet_HHH_glrlm_RunEntropy	0.953	0.942	0.959	Excellent
Spine	wavelet_HHH_glrlm_RunLengthNonUniformity	0.954	0.928	0.973	Excellent
Spine	wavelet_HHH_glrlm_RunLengthNonUniformityNormalized	0.954	0.927	0.959	Excellent
Spine	wavelet_HHH_glrlm_RunPercentage	0.991	0.973	0.999	Excellent
Spine	wavelet_HHH_glrlm_RunVariance	0.958	0.947	0.971	Excellent
Spine	wavelet_HHH_glrlm_ShortRunEmphasis	0.972	0.945	0.98	Excellent
Spine	wavelet_HHH_glrlm_ShortRunHighGrayLevelEmphasis	0.974	0.956	0.991	Excellent
Spine	wavelet_HHH_glrlm_ShortRunLowGrayLevelEmphasis	0.957	0.931	0.973	Excellent
Spine	wavelet_HHH_glszm_GrayLevelNonUniformity	0.975	0.953	0.983	Excellent
Spine	wavelet_HHH_glszm_GrayLevelNonUniformityNormalized	0.982	0.957	0.995	Excellent
Spine	wavelet_HHH_glszm_GrayLevelVariance	0.967	0.938	0.976	Excellent
Spine	wavelet_HHH_glszm_HighGrayLevelZoneEmphasis	0.995	0.983	0.999	Excellent
Spine	wavelet_HHH_glszm_LargeAreaEmphasis	0.983	0.971	0.999	Excellent
Spine	wavelet_HHH_glszm_LargeAreaHighGrayLevelEmphasis	0.957	0.928	0.964	Excellent
Spine	wavelet_HHH_glszm_LargeAreaLowGrayLevelEmphasis	0.954	0.938	0.97	Excellent
Spine	wavelet_HHH_glszm_LowGrayLevelZoneEmphasis	0.979	0.968	0.987	Excellent
Spine	wavelet_HHH_glszm_SizeZoneNonUniformity	0.977	0.95	0.991	Excellent
Spine	wavelet_HHH_glszm_SizeZoneNonUniformityNormalized	0.982	0.965	0.999	Excellent
Spine	wavelet_HHH_glszm_SmallAreaEmphasis	0.991	0.973	0.999	Excellent
Spine	wavelet_HHH_glszm_SmallAreaHighGrayLevelEmphasis	0.976	0.957	0.988	Excellent
Spine	wavelet_HHH_glszm_SmallAreaLowGrayLevelEmphasis	0.983	0.965	0.999	Excellent
Spine	wavelet_HHH_glszm_ZoneEntropy	0.969	0.954	0.979	Excellent
Spine	wavelet_HHH_glszm_ZonePercentage	0.985	0.96	0.999	Excellent
Spine	wavelet_HHH_glszm_ZoneVariance	0.96	0.946	0.975	Excellent
Spine	wavelet_HHH_ngtdm_Busyness	0.974	0.955	0.98	Excellent
Spine	wavelet_HHH_ngtdm_Coarseness	0.995	0.979	0.999	Excellent
Spine	wavelet_HHH_ngtdm_Complexity	0.981	0.965	0.987	Excellent
Spine	wavelet_HHH_ngtdm_Contrast	0.993	0.967	0.999	Excellent
Spine	wavelet_HHH_ngtdm_Strength	0.954	0.94	0.975	Excellent
Spine	wavelet_LLL_firstorder_Energy	0.971	0.943	0.978	Excellent
Spine	wavelet_LLL_firstorder_TotalEnergy	0.99	0.967	0.999	Excellent
Spine	wavelet_LLL_firstorder_Entropy	0.97	0.957	0.978	Excellent
Spine	wavelet_LLL_firstorder_Minimum	0.987	0.977	0.999	Excellent
Spine	wavelet_LLL_firstorder_10Percentile	0.992	0.982	0.999	Excellent
Spine	wavelet_LLL_firstorder_90Percentile	0.955	0.928	0.963	Excellent
Spine	wavelet_LLL_firstorder_Maximum	0.968	0.951	0.984	Excellent
Spine	wavelet_LLL_firstorder_Mean	0.971	0.954	0.991	Excellent
Spine	wavelet_LLL_firstorder_Median	0.986	0.961	0.999	Excellent
Spine	wavelet_LLL_firstorder_InterquartileRange	0.952	0.925	0.962	Excellent
Spine	wavelet_LLL_firstorder_Range	0.969	0.952	0.988	Excellent
Spine	wavelet_LLL_firstorder_MeanAbsoluteDeviation	0.995	0.976	0.999	Excellent
Spine	wavelet_LLL_firstorder_RobustMeanAbsoluteDeviation	0.974	0.962	0.989	Excellent
Spine	wavelet_LLL_firstorder_RootMeanSquared	0.954	0.933	0.961	Excellent
Spine	wavelet_LLL_firstorder_StandardDeviation	0.975	0.958	0.989	Excellent
Spine	wavelet_LLL_firstorder_Skewness	0.979	0.965	0.986	Excellent
Spine	wavelet_LLL_firstorder_Kurtosis	0.971	0.947	0.979	Excellent
Spine	wavelet_LLL_firstorder_Variance	0.972	0.942	0.993	Excellent
Spine	wavelet_LLL_firstorder_Uniformity	0.967	0.956	0.977	Excellent
Spine	wavelet_LLL_glcm_Autocorrelation	0.985	0.962	0.998	Excellent
Spine	wavelet_LLL_glcm_ClusterProminence	0.981	0.96	0.986	Excellent
Spine	wavelet_LLL_glcm_ClusterShade	0.982	0.959	0.989	Excellent
Spine	wavelet_LLL_glcm_ClusterTendency	0.968	0.957	0.975	Excellent
Spine	wavelet_LLL_glcm_Contrast	0.971	0.953	0.983	Excellent
Spine	wavelet_LLL_glcm_Correlation	0.961	0.933	0.977	Excellent
Spine	wavelet_LLL_glcm_DifferenceAverage	0.971	0.945	0.982	Excellent
Spine	wavelet_LLL_glcm_DifferenceEntropy	0.963	0.951	0.979	Excellent
Spine	wavelet_LLL_glcm_DifferenceVariance	0.986	0.976	0.996	Excellent
Spine	wavelet_LLL_glcm_Id	0.978	0.963	0.99	Excellent
Spine	wavelet_LLL_glcm_Idm	0.964	0.942	0.978	Excellent
Spine	wavelet_LLL_glcm_Idmn	0.965	0.946	0.979	Excellent
Spine	wavelet_LLL_glcm_Idn	0.978	0.965	0.999	Excellent
Spine	wavelet_LLL_glcm_Imc1	0.983	0.971	0.997	Excellent
Spine	wavelet_LLL_glcm_Imc2	0.967	0.956	0.988	Excellent
Spine	wavelet_LLL_glcm_InverseVariance	0.993	0.975	0.999	Excellent
Spine	wavelet_LLL_glcm_JointAverage	0.961	0.933	0.965	Excellent
Spine	wavelet_LLL_glcm_JointEnergy	0.982	0.958	0.987	Excellent
Spine	wavelet_LLL_glcm_JointEntropy	0.973	0.947	0.978	Excellent
Spine	wavelet_LLL_glcm_MCC	0.972	0.96	0.991	Excellent
Spine	wavelet_LLL_glcm_MaximumProbability	0.968	0.938	0.985	Excellent
Spine	wavelet_LLL_glcm_SumAverage	0.977	0.952	0.995	Excellent
Spine	wavelet_LLL_glcm_SumEntropy	0.993	0.979	0.999	Excellent
Spine	wavelet_LLL_glcm_SumSquares	0.963	0.946	0.984	Excellent
Spine	wavelet_LLL_gldm_DependenceEntropy	0.96	0.944	0.974	Excellent
Spine	wavelet_LLL_gldm_DependenceNonUniformity	0.965	0.947	0.971	Excellent
Spine	wavelet_LLL_gldm_DependenceNonUniformityNormalized	0.985	0.97	0.999	Excellent
Spine	wavelet_LLL_gldm_DependenceVariance	0.976	0.965	0.982	Excellent
Spine	wavelet_LLL_gldm_GrayLevelNonUniformity	0.958	0.935	0.966	Excellent
Spine	wavelet_LLL_gldm_GrayLevelVariance	0.966	0.951	0.987	Excellent
Spine	wavelet_LLL_gldm_HighGrayLevelEmphasis	0.971	0.948	0.991	Excellent
Spine	wavelet_LLL_gldm_LargeDependenceEmphasis	0.965	0.948	0.98	Excellent
Spine	wavelet_LLL_gldm_LargeDependenceHighGrayLevelEmphasis	0.969	0.954	0.975	Excellent
Spine	wavelet_LLL_gldm_LargeDependenceLowGrayLevelEmphasis	0.952	0.937	0.973	Excellent
Spine	wavelet_LLL_gldm_LowGrayLevelEmphasis	0.983	0.97	0.999	Excellent
Spine	wavelet_LLL_gldm_SmallDependenceEmphasis	0.957	0.942	0.961	Excellent
Spine	wavelet_LLL_gldm_SmallDependenceHighGrayLevelEmphasis	0.964	0.943	0.985	Excellent
Spine	wavelet_LLL_gldm_SmallDependenceLowGrayLevelEmphasis	0.959	0.936	0.976	Excellent
Spine	wavelet_LLL_glrlm_GrayLevelNonUniformity	0.957	0.932	0.967	Excellent
Spine	wavelet_LLL_glrlm_GrayLevelNonUniformityNormalized	0.983	0.971	0.996	Excellent
Spine	wavelet_LLL_glrlm_GrayLevelVariance	0.951	0.934	0.955	Excellent
Spine	wavelet_LLL_glrlm_HighGrayLevelRunEmphasis	0.991	0.961	0.999	Excellent
Spine	wavelet_LLL_glrlm_LongRunEmphasis	0.963	0.951	0.977	Excellent
Spine	wavelet_LLL_glrlm_LongRunHighGrayLevelEmphasis	0.966	0.953	0.981	Excellent
Spine	wavelet_LLL_glrlm_LongRunLowGrayLevelEmphasis	0.958	0.929	0.964	Excellent
Spine	wavelet_LLL_glrlm_LowGrayLevelRunEmphasis	0.966	0.945	0.981	Excellent
Spine	wavelet_LLL_glrlm_RunEntropy	0.961	0.945	0.983	Excellent
Spine	wavelet_LLL_glrlm_RunLengthNonUniformity	0.954	0.931	0.959	Excellent
Spine	wavelet_LLL_glrlm_RunLengthNonUniformityNormalized	0.96	0.935	0.966	Excellent
Spine	wavelet_LLL_glrlm_RunPercentage	0.965	0.936	0.983	Excellent
Spine	wavelet_LLL_glrlm_RunVariance	0.974	0.952	0.988	Excellent
Spine	wavelet_LLL_glrlm_ShortRunEmphasis	0.994	0.973	0.999	Excellent
Spine	wavelet_LLL_glrlm_ShortRunHighGrayLevelEmphasis	0.979	0.951	0.988	Excellent
Spine	wavelet_LLL_glrlm_ShortRunLowGrayLevelEmphasis	0.988	0.961	0.999	Excellent
Spine	wavelet_LLL_glszm_GrayLevelNonUniformity	0.958	0.942	0.972	Excellent
Spine	wavelet_LLL_glszm_GrayLevelNonUniformityNormalized	0.977	0.959	0.983	Excellent
Spine	wavelet_LLL_glszm_GrayLevelVariance	0.955	0.94	0.97	Excellent
Spine	wavelet_LLL_glszm_HighGrayLevelZoneEmphasis	0.952	0.932	0.971	Excellent
Spine	wavelet_LLL_glszm_LargeAreaEmphasis	0.961	0.947	0.981	Excellent
Spine	wavelet_LLL_glszm_LargeAreaHighGrayLevelEmphasis	0.957	0.946	0.964	Excellent
Spine	wavelet_LLL_glszm_LargeAreaLowGrayLevelEmphasis	0.994	0.966	0.999	Excellent
Spine	wavelet_LLL_glszm_LowGrayLevelZoneEmphasis	0.957	0.938	0.97	Excellent
Spine	wavelet_LLL_glszm_SizeZoneNonUniformity	0.961	0.932	0.966	Excellent
Spine	wavelet_LLL_glszm_SizeZoneNonUniformityNormalized	0.977	0.955	0.995	Excellent
Spine	wavelet_LLL_glszm_SmallAreaEmphasis	0.964	0.945	0.983	Excellent
Spine	wavelet_LLL_glszm_SmallAreaHighGrayLevelEmphasis	0.977	0.961	0.991	Excellent
Spine	wavelet_LLL_glszm_SmallAreaLowGrayLevelEmphasis	0.979	0.95	0.992	Excellent
Spine	wavelet_LLL_glszm_ZoneEntropy	0.965	0.939	0.986	Excellent
Spine	wavelet_LLL_glszm_ZonePercentage	0.951	0.926	0.966	Excellent
Spine	wavelet_LLL_glszm_ZoneVariance	0.954	0.939	0.959	Excellent
Spine	wavelet_LLL_ngtdm_Busyness	0.972	0.951	0.985	Excellent
Spine	wavelet_LLL_ngtdm_Coarseness	0.983	0.963	0.987	Excellent
Spine	wavelet_LLL_ngtdm_Complexity	0.97	0.955	0.983	Excellent
Spine	wavelet_LLL_ngtdm_Contrast	0.961	0.933	0.98	Excellent
Spine	wavelet_LLL_ngtdm_Strength	0.953	0.928	0.973	Excellent

## Sheet: Esophagus_ICC
ROI	Feature	ICC	ICC 95% CI lower	ICC 95% CI upper	Reproducibility
Esophagus	original_shape_VoxelVolume	0.931	0.859	0.938	Excellent
Esophagus	original_shape_MeshVolume	0.924	0.87	0.94	Excellent
Esophagus	original_shape_SurfaceArea	0.825	0.752	0.842	Good
Esophagus	original_shape_SurfaceVolumeRatio	0.892	0.847	0.903	Good
Esophagus	original_shape_Compactness1	0.84	0.762	0.853	Good
Esophagus	original_shape_Compactness2	0.893	0.818	0.91	Good
Esophagus	original_shape_Sphericity	0.886	0.82	0.899	Good
Esophagus	original_shape_SphericalDisproportion	0.869	0.789	0.88	Good
Esophagus	original_shape_Maximum3DDiameter	0.903	0.865	0.91	Excellent
Esophagus	original_shape_Maximum2DDiameterSlice	0.931	0.875	0.94	Excellent
Esophagus	original_shape_Maximum2DDiameterColumn	0.872	0.827	0.883	Good
Esophagus	original_shape_Maximum2DDiameterRow	0.867	0.797	0.884	Good
Esophagus	original_shape_MajorAxisLength	0.885	0.809	0.896	Good
Esophagus	original_shape_MinorAxisLength	0.893	0.861	0.898	Good
Esophagus	original_shape_LeastAxisLength	0.83	0.783	0.845	Good
Esophagus	original_shape_Elongation	0.871	0.804	0.885	Good
Esophagus	original_shape_Flatness	0.916	0.855	0.938	Excellent
Esophagus	original_firstorder_Energy	0.903	0.841	0.918	Excellent
Esophagus	original_firstorder_TotalEnergy	0.861	0.782	0.878	Good
Esophagus	original_firstorder_Entropy	0.839	0.774	0.852	Good
Esophagus	original_firstorder_Minimum	0.894	0.86	0.899	Good
Esophagus	original_firstorder_10Percentile	0.826	0.753	0.844	Good
Esophagus	original_firstorder_90Percentile	0.912	0.878	0.924	Excellent
Esophagus	original_firstorder_Maximum	0.922	0.856	0.934	Excellent
Esophagus	original_firstorder_Mean	0.817	0.782	0.837	Good
Esophagus	original_firstorder_Median	0.877	0.806	0.885	Good
Esophagus	original_firstorder_InterquartileRange	0.921	0.879	0.936	Excellent
Esophagus	original_firstorder_Range	0.895	0.86	0.912	Good
Esophagus	original_firstorder_MeanAbsoluteDeviation	0.871	0.837	0.883	Good
Esophagus	original_firstorder_RobustMeanAbsoluteDeviation	0.822	0.768	0.829	Good
Esophagus	original_firstorder_RootMeanSquared	0.824	0.75	0.843	Good
Esophagus	original_firstorder_StandardDeviation	0.895	0.842	0.911	Good
Esophagus	original_firstorder_Skewness	0.834	0.783	0.846	Good
Esophagus	original_firstorder_Kurtosis	0.924	0.859	0.938	Excellent
Esophagus	original_firstorder_Variance	0.804	0.737	0.823	Good
Esophagus	original_firstorder_Uniformity	0.869	0.803	0.891	Good
Esophagus	original_glcm_Autocorrelation	0.811	0.734	0.829	Good
Esophagus	original_glcm_ClusterProminence	0.808	0.762	0.814	Good
Esophagus	original_glcm_ClusterShade	0.828	0.766	0.837	Good
Esophagus	original_glcm_ClusterTendency	0.826	0.752	0.837	Good
Esophagus	original_glcm_Contrast	0.925	0.889	0.931	Excellent
Esophagus	original_glcm_Correlation	0.928	0.858	0.933	Excellent
Esophagus	original_glcm_DifferenceAverage	0.846	0.775	0.851	Good
Esophagus	original_glcm_DifferenceEntropy	0.917	0.842	0.928	Excellent
Esophagus	original_glcm_DifferenceVariance	0.921	0.89	0.941	Excellent
Esophagus	original_glcm_Id	0.834	0.797	0.839	Good
Esophagus	original_glcm_Idm	0.887	0.855	0.895	Good
Esophagus	original_glcm_Idmn	0.9	0.844	0.906	Excellent
Esophagus	original_glcm_Idn	0.861	0.831	0.868	Good
Esophagus	original_glcm_Imc1	0.845	0.769	0.857	Good
Esophagus	original_glcm_Imc2	0.888	0.834	0.9	Good
Esophagus	original_glcm_InverseVariance	0.92	0.847	0.932	Excellent
Esophagus	original_glcm_JointAverage	0.845	0.787	0.849	Good
Esophagus	original_glcm_JointEnergy	0.909	0.875	0.922	Excellent
Esophagus	original_glcm_JointEntropy	0.826	0.746	0.836	Good
Esophagus	original_glcm_MCC	0.867	0.81	0.886	Good
Esophagus	original_glcm_MaximumProbability	0.893	0.853	0.904	Good
Esophagus	original_glcm_SumAverage	0.825	0.75	0.831	Good
Esophagus	original_glcm_SumEntropy	0.858	0.807	0.866	Good
Esophagus	original_glcm_SumSquares	0.849	0.78	0.855	Good
Esophagus	original_gldm_DependenceEntropy	0.828	0.751	0.835	Good
Esophagus	original_gldm_DependenceNonUniformity	0.8	0.744	0.812	Good
Esophagus	original_gldm_DependenceNonUniformityNormalized	0.922	0.875	0.927	Excellent
Esophagus	original_gldm_DependenceVariance	0.873	0.816	0.894	Good
Esophagus	original_gldm_GrayLevelNonUniformity	0.853	0.798	0.862	Good
Esophagus	original_gldm_GrayLevelVariance	0.888	0.858	0.906	Good
Esophagus	original_gldm_HighGrayLevelEmphasis	0.824	0.771	0.833	Good
Esophagus	original_gldm_LargeDependenceEmphasis	0.829	0.772	0.843	Good
Esophagus	original_gldm_LargeDependenceHighGrayLevelEmphasis	0.899	0.828	0.907	Good
Esophagus	original_gldm_LargeDependenceLowGrayLevelEmphasis	0.808	0.764	0.816	Good
Esophagus	original_gldm_LowGrayLevelEmphasis	0.815	0.762	0.831	Good
Esophagus	original_gldm_SmallDependenceEmphasis	0.871	0.816	0.891	Good
Esophagus	original_gldm_SmallDependenceHighGrayLevelEmphasis	0.864	0.808	0.881	Good
Esophagus	original_gldm_SmallDependenceLowGrayLevelEmphasis	0.868	0.829	0.887	Good
Esophagus	original_glrlm_GrayLevelNonUniformity	0.829	0.753	0.836	Good
Esophagus	original_glrlm_GrayLevelNonUniformityNormalized	0.838	0.798	0.849	Good
Esophagus	original_glrlm_GrayLevelVariance	0.885	0.836	0.902	Good
Esophagus	original_glrlm_HighGrayLevelRunEmphasis	0.804	0.764	0.814	Good
Esophagus	original_glrlm_LongRunEmphasis	0.82	0.76	0.828	Good
Esophagus	original_glrlm_LongRunHighGrayLevelEmphasis	0.824	0.75	0.831	Good
Esophagus	original_glrlm_LongRunLowGrayLevelEmphasis	0.821	0.791	0.825	Good
Esophagus	original_glrlm_LowGrayLevelRunEmphasis	0.911	0.867	0.92	Excellent
Esophagus	original_glrlm_RunEntropy	0.817	0.747	0.832	Good
Esophagus	original_glrlm_RunLengthNonUniformity	0.866	0.81	0.876	Good
Esophagus	original_glrlm_RunLengthNonUniformityNormalized	0.921	0.872	0.931	Excellent
Esophagus	original_glrlm_RunPercentage	0.87	0.81	0.875	Good
Esophagus	original_glrlm_RunVariance	0.834	0.804	0.846	Good
Esophagus	original_glrlm_ShortRunEmphasis	0.918	0.864	0.933	Excellent
Esophagus	original_glrlm_ShortRunHighGrayLevelEmphasis	0.835	0.762	0.842	Good
Esophagus	original_glrlm_ShortRunLowGrayLevelEmphasis	0.874	0.802	0.88	Good
Esophagus	original_glszm_GrayLevelNonUniformity	0.816	0.784	0.829	Good
Esophagus	original_glszm_GrayLevelNonUniformityNormalized	0.812	0.738	0.827	Good
Esophagus	original_glszm_GrayLevelVariance	0.823	0.77	0.844	Good
Esophagus	original_glszm_HighGrayLevelZoneEmphasis	0.865	0.828	0.873	Good
Esophagus	original_glszm_LargeAreaEmphasis	0.931	0.877	0.941	Excellent
Esophagus	original_glszm_LargeAreaHighGrayLevelEmphasis	0.843	0.781	0.856	Good
Esophagus	original_glszm_LargeAreaLowGrayLevelEmphasis	0.832	0.776	0.838	Good
Esophagus	original_glszm_LowGrayLevelZoneEmphasis	0.895	0.84	0.914	Good
Esophagus	original_glszm_SizeZoneNonUniformity	0.838	0.776	0.856	Good
Esophagus	original_glszm_SizeZoneNonUniformityNormalized	0.861	0.785	0.875	Good
Esophagus	original_glszm_SmallAreaEmphasis	0.898	0.827	0.91	Good
Esophagus	original_glszm_SmallAreaHighGrayLevelEmphasis	0.894	0.827	0.909	Good
Esophagus	original_glszm_SmallAreaLowGrayLevelEmphasis	0.814	0.757	0.825	Good
Esophagus	original_glszm_ZoneEntropy	0.819	0.752	0.823	Good
Esophagus	original_glszm_ZonePercentage	0.901	0.835	0.907	Excellent
Esophagus	original_glszm_ZoneVariance	0.882	0.823	0.894	Good
Esophagus	original_ngtdm_Busyness	0.903	0.844	0.916	Excellent
Esophagus	original_ngtdm_Coarseness	0.896	0.843	0.901	Good
Esophagus	original_ngtdm_Complexity	0.805	0.743	0.813	Good
Esophagus	original_ngtdm_Contrast	0.895	0.853	0.91	Good
Esophagus	original_ngtdm_Strength	0.935	0.882	0.951	Excellent
Esophagus	log_sigma_1_mm_3D_firstorder_Energy	0.806	0.771	0.823	Good
Esophagus	log_sigma_1_mm_3D_firstorder_TotalEnergy	0.864	0.805	0.874	Good
Esophagus	log_sigma_1_mm_3D_firstorder_Entropy	0.933	0.871	0.943	Excellent
Esophagus	log_sigma_1_mm_3D_firstorder_Minimum	0.831	0.789	0.842	Good
Esophagus	log_sigma_1_mm_3D_firstorder_10Percentile	0.891	0.857	0.901	Good
Esophagus	log_sigma_1_mm_3D_firstorder_90Percentile	0.893	0.844	0.901	Good
Esophagus	log_sigma_1_mm_3D_firstorder_Maximum	0.876	0.799	0.892	Good
Esophagus	log_sigma_1_mm_3D_firstorder_Mean	0.805	0.757	0.809	Good
Esophagus	log_sigma_1_mm_3D_firstorder_Median	0.811	0.778	0.817	Good
Esophagus	log_sigma_1_mm_3D_firstorder_InterquartileRange	0.831	0.799	0.842	Good
Esophagus	log_sigma_1_mm_3D_firstorder_Range	0.813	0.773	0.829	Good
Esophagus	log_sigma_1_mm_3D_firstorder_MeanAbsoluteDeviation	0.871	0.805	0.881	Good
Esophagus	log_sigma_1_mm_3D_firstorder_RobustMeanAbsoluteDeviation	0.866	0.819	0.881	Good
Esophagus	log_sigma_1_mm_3D_firstorder_RootMeanSquared	0.821	0.769	0.828	Good
Esophagus	log_sigma_1_mm_3D_firstorder_StandardDeviation	0.903	0.854	0.913	Excellent
Esophagus	log_sigma_1_mm_3D_firstorder_Skewness	0.855	0.798	0.865	Good
Esophagus	log_sigma_1_mm_3D_firstorder_Kurtosis	0.906	0.855	0.915	Excellent
Esophagus	log_sigma_1_mm_3D_firstorder_Variance	0.841	0.783	0.846	Good
Esophagus	log_sigma_1_mm_3D_firstorder_Uniformity	0.884	0.819	0.897	Good
Esophagus	log_sigma_1_mm_3D_glcm_Autocorrelation	0.876	0.841	0.896	Good
Esophagus	log_sigma_1_mm_3D_glcm_ClusterProminence	0.874	0.81	0.887	Good
Esophagus	log_sigma_1_mm_3D_glcm_ClusterShade	0.801	0.728	0.811	Good
Esophagus	log_sigma_1_mm_3D_glcm_ClusterTendency	0.844	0.772	0.854	Good
Esophagus	log_sigma_1_mm_3D_glcm_Contrast	0.85	0.774	0.865	Good
Esophagus	log_sigma_1_mm_3D_glcm_Correlation	0.875	0.824	0.887	Good
Esophagus	log_sigma_1_mm_3D_glcm_DifferenceAverage	0.872	0.816	0.883	Good
Esophagus	log_sigma_1_mm_3D_glcm_DifferenceEntropy	0.876	0.828	0.88	Good
Esophagus	log_sigma_1_mm_3D_glcm_DifferenceVariance	0.901	0.868	0.921	Excellent
Esophagus	log_sigma_1_mm_3D_glcm_Id	0.928	0.896	0.95	Excellent
Esophagus	log_sigma_1_mm_3D_glcm_Idm	0.851	0.786	0.868	Good
Esophagus	log_sigma_1_mm_3D_glcm_Idmn	0.808	0.748	0.826	Good
Esophagus	log_sigma_1_mm_3D_glcm_Idn	0.925	0.85	0.946	Excellent
Esophagus	log_sigma_1_mm_3D_glcm_Imc1	0.881	0.835	0.894	Good
Esophagus	log_sigma_1_mm_3D_glcm_Imc2	0.828	0.763	0.848	Good
Esophagus	log_sigma_1_mm_3D_glcm_InverseVariance	0.808	0.753	0.829	Good
Esophagus	log_sigma_1_mm_3D_glcm_JointAverage	0.886	0.809	0.892	Good
Esophagus	log_sigma_1_mm_3D_glcm_JointEnergy	0.926	0.889	0.943	Excellent
Esophagus	log_sigma_1_mm_3D_glcm_JointEntropy	0.82	0.758	0.841	Good
Esophagus	log_sigma_1_mm_3D_glcm_MCC	0.886	0.824	0.897	Good
Esophagus	log_sigma_1_mm_3D_glcm_MaximumProbability	0.887	0.808	0.9	Good
Esophagus	log_sigma_1_mm_3D_glcm_SumAverage	0.924	0.85	0.944	Excellent
Esophagus	log_sigma_1_mm_3D_glcm_SumEntropy	0.902	0.866	0.922	Excellent
Esophagus	log_sigma_1_mm_3D_glcm_SumSquares	0.889	0.819	0.905	Good
Esophagus	log_sigma_1_mm_3D_gldm_DependenceEntropy	0.883	0.835	0.892	Good
Esophagus	log_sigma_1_mm_3D_gldm_DependenceNonUniformity	0.87	0.806	0.889	Good
Esophagus	log_sigma_1_mm_3D_gldm_DependenceNonUniformityNormalized	0.895	0.845	0.908	Good
Esophagus	log_sigma_1_mm_3D_gldm_DependenceVariance	0.907	0.844	0.914	Excellent
Esophagus	log_sigma_1_mm_3D_gldm_GrayLevelNonUniformity	0.93	0.853	0.951	Excellent
Esophagus	log_sigma_1_mm_3D_gldm_GrayLevelVariance	0.85	0.807	0.862	Good
Esophagus	log_sigma_1_mm_3D_gldm_HighGrayLevelEmphasis	0.815	0.755	0.831	Good
Esophagus	log_sigma_1_mm_3D_gldm_LargeDependenceEmphasis	0.917	0.84	0.933	Excellent
Esophagus	log_sigma_1_mm_3D_gldm_LargeDependenceHighGrayLevelEmphasis	0.883	0.848	0.891	Good
Esophagus	log_sigma_1_mm_3D_gldm_LargeDependenceLowGrayLevelEmphasis	0.837	0.776	0.844	Good
Esophagus	log_sigma_1_mm_3D_gldm_LowGrayLevelEmphasis	0.821	0.765	0.842	Good
Esophagus	log_sigma_1_mm_3D_gldm_SmallDependenceEmphasis	0.92	0.859	0.931	Excellent
Esophagus	log_sigma_1_mm_3D_gldm_SmallDependenceHighGrayLevelEmphasis	0.834	0.755	0.855	Good
Esophagus	log_sigma_1_mm_3D_gldm_SmallDependenceLowGrayLevelEmphasis	0.865	0.819	0.876	Good
Esophagus	log_sigma_1_mm_3D_glrlm_GrayLevelNonUniformity	0.908	0.872	0.929	Excellent
Esophagus	log_sigma_1_mm_3D_glrlm_GrayLevelNonUniformityNormalized	0.843	0.809	0.857	Good
Esophagus	log_sigma_1_mm_3D_glrlm_GrayLevelVariance	0.805	0.734	0.815	Good
Esophagus	log_sigma_1_mm_3D_glrlm_HighGrayLevelRunEmphasis	0.931	0.891	0.936	Excellent
Esophagus	log_sigma_1_mm_3D_glrlm_LongRunEmphasis	0.86	0.826	0.881	Good
Esophagus	log_sigma_1_mm_3D_glrlm_LongRunHighGrayLevelEmphasis	0.859	0.779	0.869	Good
Esophagus	log_sigma_1_mm_3D_glrlm_LongRunLowGrayLevelEmphasis	0.934	0.865	0.953	Excellent
Esophagus	log_sigma_1_mm_3D_glrlm_LowGrayLevelRunEmphasis	0.803	0.751	0.824	Good
Esophagus	log_sigma_1_mm_3D_glrlm_RunEntropy	0.84	0.791	0.854	Good
Esophagus	log_sigma_1_mm_3D_glrlm_RunLengthNonUniformity	0.895	0.833	0.915	Good
Esophagus	log_sigma_1_mm_3D_glrlm_RunLengthNonUniformityNormalized	0.926	0.864	0.943	Excellent
Esophagus	log_sigma_1_mm_3D_glrlm_RunPercentage	0.804	0.745	0.821	Good
Esophagus	log_sigma_1_mm_3D_glrlm_RunVariance	0.829	0.794	0.842	Good
Esophagus	log_sigma_1_mm_3D_glrlm_ShortRunEmphasis	0.829	0.776	0.84	Good
Esophagus	log_sigma_1_mm_3D_glrlm_ShortRunHighGrayLevelEmphasis	0.934	0.892	0.951	Excellent
Esophagus	log_sigma_1_mm_3D_glrlm_ShortRunLowGrayLevelEmphasis	0.849	0.796	0.87	Good
Esophagus	log_sigma_1_mm_3D_glszm_GrayLevelNonUniformity	0.875	0.814	0.896	Good
Esophagus	log_sigma_1_mm_3D_glszm_GrayLevelNonUniformityNormalized	0.869	0.819	0.876	Good
Esophagus	log_sigma_1_mm_3D_glszm_GrayLevelVariance	0.809	0.758	0.814	Good
Esophagus	log_sigma_1_mm_3D_glszm_HighGrayLevelZoneEmphasis	0.814	0.757	0.824	Good
Esophagus	log_sigma_1_mm_3D_glszm_LargeAreaEmphasis	0.83	0.787	0.849	Good
Esophagus	log_sigma_1_mm_3D_glszm_LargeAreaHighGrayLevelEmphasis	0.917	0.884	0.937	Excellent
Esophagus	log_sigma_1_mm_3D_glszm_LargeAreaLowGrayLevelEmphasis	0.916	0.854	0.931	Excellent
Esophagus	log_sigma_1_mm_3D_glszm_LowGrayLevelZoneEmphasis	0.9	0.867	0.906	Excellent
Esophagus	log_sigma_1_mm_3D_glszm_SizeZoneNonUniformity	0.827	0.759	0.837	Good
Esophagus	log_sigma_1_mm_3D_glszm_SizeZoneNonUniformityNormalized	0.868	0.825	0.884	Good
Esophagus	log_sigma_1_mm_3D_glszm_SmallAreaEmphasis	0.813	0.764	0.819	Good
Esophagus	log_sigma_1_mm_3D_glszm_SmallAreaHighGrayLevelEmphasis	0.933	0.885	0.954	Excellent
Esophagus	log_sigma_1_mm_3D_glszm_SmallAreaLowGrayLevelEmphasis	0.833	0.767	0.84	Good
Esophagus	log_sigma_1_mm_3D_glszm_ZoneEntropy	0.833	0.772	0.84	Good
Esophagus	log_sigma_1_mm_3D_glszm_ZonePercentage	0.912	0.87	0.924	Excellent
Esophagus	log_sigma_1_mm_3D_glszm_ZoneVariance	0.885	0.843	0.901	Good
Esophagus	log_sigma_1_mm_3D_ngtdm_Busyness	0.92	0.864	0.933	Excellent
Esophagus	log_sigma_1_mm_3D_ngtdm_Coarseness	0.878	0.819	0.899	Good
Esophagus	log_sigma_1_mm_3D_ngtdm_Complexity	0.824	0.766	0.844	Good
Esophagus	log_sigma_1_mm_3D_ngtdm_Contrast	0.923	0.883	0.93	Excellent
Esophagus	log_sigma_1_mm_3D_ngtdm_Strength	0.829	0.756	0.846	Good
Esophagus	wavelet_LLH_firstorder_Energy	0.905	0.841	0.924	Excellent
Esophagus	wavelet_LLH_firstorder_TotalEnergy	0.922	0.842	0.929	Excellent
Esophagus	wavelet_LLH_firstorder_Entropy	0.803	0.765	0.82	Good
Esophagus	wavelet_LLH_firstorder_Minimum	0.869	0.814	0.883	Good
Esophagus	wavelet_LLH_firstorder_10Percentile	0.819	0.775	0.834	Good
Esophagus	wavelet_LLH_firstorder_90Percentile	0.829	0.798	0.833	Good
Esophagus	wavelet_LLH_firstorder_Maximum	0.805	0.732	0.82	Good
Esophagus	wavelet_LLH_firstorder_Mean	0.851	0.783	0.859	Good
Esophagus	wavelet_LLH_firstorder_Median	0.909	0.86	0.914	Excellent
Esophagus	wavelet_LLH_firstorder_InterquartileRange	0.863	0.789	0.873	Good
Esophagus	wavelet_LLH_firstorder_Range	0.895	0.846	0.9	Good
Esophagus	wavelet_LLH_firstorder_MeanAbsoluteDeviation	0.934	0.878	0.955	Excellent
Esophagus	wavelet_LLH_firstorder_RobustMeanAbsoluteDeviation	0.814	0.744	0.819	Good
Esophagus	wavelet_LLH_firstorder_RootMeanSquared	0.843	0.811	0.859	Good
Esophagus	wavelet_LLH_firstorder_StandardDeviation	0.886	0.846	0.903	Good
Esophagus	wavelet_LLH_firstorder_Skewness	0.829	0.76	0.849	Good
Esophagus	wavelet_LLH_firstorder_Kurtosis	0.865	0.829	0.883	Good
Esophagus	wavelet_LLH_firstorder_Variance	0.814	0.735	0.82	Good
Esophagus	wavelet_LLH_firstorder_Uniformity	0.857	0.792	0.878	Good
Esophagus	wavelet_LLH_glcm_Autocorrelation	0.81	0.73	0.815	Good
Esophagus	wavelet_LLH_glcm_ClusterProminence	0.831	0.771	0.847	Good
Esophagus	wavelet_LLH_glcm_ClusterShade	0.818	0.777	0.827	Good
Esophagus	wavelet_LLH_glcm_ClusterTendency	0.909	0.832	0.925	Excellent
Esophagus	wavelet_LLH_glcm_Contrast	0.834	0.762	0.839	Good
Esophagus	wavelet_LLH_glcm_Correlation	0.802	0.742	0.809	Good
Esophagus	wavelet_LLH_glcm_DifferenceAverage	0.911	0.853	0.92	Excellent
Esophagus	wavelet_LLH_glcm_DifferenceEntropy	0.841	0.793	0.853	Good
Esophagus	wavelet_LLH_glcm_DifferenceVariance	0.865	0.788	0.875	Good
Esophagus	wavelet_LLH_glcm_Id	0.881	0.818	0.9	Good
Esophagus	wavelet_LLH_glcm_Idm	0.892	0.857	0.896	Good
Esophagus	wavelet_LLH_glcm_Idmn	0.825	0.78	0.829	Good
Esophagus	wavelet_LLH_glcm_Idn	0.86	0.825	0.872	Good
Esophagus	wavelet_LLH_glcm_Imc1	0.871	0.811	0.888	Good
Esophagus	wavelet_LLH_glcm_Imc2	0.808	0.755	0.816	Good
Esophagus	wavelet_LLH_glcm_InverseVariance	0.902	0.843	0.907	Excellent
Esophagus	wavelet_LLH_glcm_JointAverage	0.908	0.84	0.914	Excellent
Esophagus	wavelet_LLH_glcm_JointEnergy	0.847	0.812	0.864	Good
Esophagus	wavelet_LLH_glcm_JointEntropy	0.825	0.762	0.831	Good
Esophagus	wavelet_LLH_glcm_MCC	0.932	0.892	0.954	Excellent
Esophagus	wavelet_LLH_glcm_MaximumProbability	0.851	0.788	0.857	Good
Esophagus	wavelet_LLH_glcm_SumAverage	0.807	0.742	0.82	Good
Esophagus	wavelet_LLH_glcm_SumEntropy	0.815	0.737	0.829	Good
Esophagus	wavelet_LLH_glcm_SumSquares	0.813	0.778	0.834	Good
Esophagus	wavelet_LLH_gldm_DependenceEntropy	0.877	0.841	0.898	Good
Esophagus	wavelet_LLH_gldm_DependenceNonUniformity	0.859	0.799	0.869	Good
Esophagus	wavelet_LLH_gldm_DependenceNonUniformityNormalized	0.801	0.753	0.821	Good
Esophagus	wavelet_LLH_gldm_DependenceVariance	0.887	0.833	0.909	Good
Esophagus	wavelet_LLH_gldm_GrayLevelNonUniformity	0.82	0.771	0.838	Good
Esophagus	wavelet_LLH_gldm_GrayLevelVariance	0.843	0.764	0.854	Good
Esophagus	wavelet_LLH_gldm_HighGrayLevelEmphasis	0.902	0.863	0.91	Excellent
Esophagus	wavelet_LLH_gldm_LargeDependenceEmphasis	0.898	0.86	0.904	Good
Esophagus	wavelet_LLH_gldm_LargeDependenceHighGrayLevelEmphasis	0.875	0.845	0.882	Good
Esophagus	wavelet_LLH_gldm_LargeDependenceLowGrayLevelEmphasis	0.907	0.856	0.918	Excellent
Esophagus	wavelet_LLH_gldm_LowGrayLevelEmphasis	0.841	0.785	0.85	Good
Esophagus	wavelet_LLH_gldm_SmallDependenceEmphasis	0.802	0.749	0.819	Good
Esophagus	wavelet_LLH_gldm_SmallDependenceHighGrayLevelEmphasis	0.909	0.874	0.929	Excellent
Esophagus	wavelet_LLH_gldm_SmallDependenceLowGrayLevelEmphasis	0.924	0.883	0.941	Excellent
Esophagus	wavelet_LLH_glrlm_GrayLevelNonUniformity	0.919	0.884	0.923	Excellent
Esophagus	wavelet_LLH_glrlm_GrayLevelNonUniformityNormalized	0.904	0.827	0.916	Excellent
Esophagus	wavelet_LLH_glrlm_GrayLevelVariance	0.897	0.829	0.91	Good
Esophagus	wavelet_LLH_glrlm_HighGrayLevelRunEmphasis	0.849	0.816	0.86	Good
Esophagus	wavelet_LLH_glrlm_LongRunEmphasis	0.813	0.739	0.831	Good
Esophagus	wavelet_LLH_glrlm_LongRunHighGrayLevelEmphasis	0.802	0.742	0.817	Good
Esophagus	wavelet_LLH_glrlm_LongRunLowGrayLevelEmphasis	0.871	0.825	0.878	Good
Esophagus	wavelet_LLH_glrlm_LowGrayLevelRunEmphasis	0.896	0.836	0.918	Good
Esophagus	wavelet_LLH_glrlm_RunEntropy	0.809	0.759	0.821	Good
Esophagus	wavelet_LLH_glrlm_RunLengthNonUniformity	0.833	0.783	0.85	Good
Esophagus	wavelet_LLH_glrlm_RunLengthNonUniformityNormalized	0.879	0.82	0.888	Good
Esophagus	wavelet_LLH_glrlm_RunPercentage	0.813	0.78	0.835	Good
Esophagus	wavelet_LLH_glrlm_RunVariance	0.885	0.826	0.906	Good
Esophagus	wavelet_LLH_glrlm_ShortRunEmphasis	0.808	0.737	0.827	Good
Esophagus	wavelet_LLH_glrlm_ShortRunHighGrayLevelEmphasis	0.849	0.792	0.858	Good
Esophagus	wavelet_LLH_glrlm_ShortRunLowGrayLevelEmphasis	0.868	0.81	0.878	Good
Esophagus	wavelet_LLH_glszm_GrayLevelNonUniformity	0.822	0.762	0.827	Good
Esophagus	wavelet_LLH_glszm_GrayLevelNonUniformityNormalized	0.89	0.822	0.909	Good
Esophagus	wavelet_LLH_glszm_GrayLevelVariance	0.889	0.833	0.91	Good
Esophagus	wavelet_LLH_glszm_HighGrayLevelZoneEmphasis	0.899	0.865	0.92	Good
Esophagus	wavelet_LLH_glszm_LargeAreaEmphasis	0.843	0.779	0.851	Good
Esophagus	wavelet_LLH_glszm_LargeAreaHighGrayLevelEmphasis	0.901	0.855	0.913	Excellent
Esophagus	wavelet_LLH_glszm_LargeAreaLowGrayLevelEmphasis	0.864	0.82	0.885	Good
Esophagus	wavelet_LLH_glszm_LowGrayLevelZoneEmphasis	0.852	0.777	0.861	Good
Esophagus	wavelet_LLH_glszm_SizeZoneNonUniformity	0.878	0.823	0.898	Good
Esophagus	wavelet_LLH_glszm_SizeZoneNonUniformityNormalized	0.835	0.801	0.85	Good
Esophagus	wavelet_LLH_glszm_SmallAreaEmphasis	0.874	0.844	0.889	Good
Esophagus	wavelet_LLH_glszm_SmallAreaHighGrayLevelEmphasis	0.815	0.782	0.822	Good
Esophagus	wavelet_LLH_glszm_SmallAreaLowGrayLevelEmphasis	0.851	0.814	0.865	Good
Esophagus	wavelet_LLH_glszm_ZoneEntropy	0.873	0.815	0.882	Good
Esophagus	wavelet_LLH_glszm_ZonePercentage	0.821	0.779	0.828	Good
Esophagus	wavelet_LLH_glszm_ZoneVariance	0.89	0.828	0.906	Good
Esophagus	wavelet_LLH_ngtdm_Busyness	0.851	0.817	0.869	Good
Esophagus	wavelet_LLH_ngtdm_Coarseness	0.92	0.883	0.938	Excellent
Esophagus	wavelet_LLH_ngtdm_Complexity	0.874	0.836	0.888	Good
Esophagus	wavelet_LLH_ngtdm_Contrast	0.85	0.78	0.865	Good
Esophagus	wavelet_LLH_ngtdm_Strength	0.821	0.784	0.84	Good
Esophagus	wavelet_LHL_firstorder_Energy	0.874	0.811	0.895	Good
Esophagus	wavelet_LHL_firstorder_TotalEnergy	0.878	0.847	0.892	Good
Esophagus	wavelet_LHL_firstorder_Entropy	0.804	0.748	0.81	Good
Esophagus	wavelet_LHL_firstorder_Minimum	0.813	0.773	0.829	Good
Esophagus	wavelet_LHL_firstorder_10Percentile	0.851	0.794	0.859	Good
Esophagus	wavelet_LHL_firstorder_90Percentile	0.885	0.826	0.903	Good
Esophagus	wavelet_LHL_firstorder_Maximum	0.917	0.873	0.928	Excellent
Esophagus	wavelet_LHL_firstorder_Mean	0.802	0.756	0.819	Good
Esophagus	wavelet_LHL_firstorder_Median	0.858	0.805	0.868	Good
Esophagus	wavelet_LHL_firstorder_InterquartileRange	0.844	0.809	0.852	Good
Esophagus	wavelet_LHL_firstorder_Range	0.886	0.846	0.893	Good
Esophagus	wavelet_LHL_firstorder_MeanAbsoluteDeviation	0.807	0.741	0.819	Good
Esophagus	wavelet_LHL_firstorder_RobustMeanAbsoluteDeviation	0.82	0.749	0.841	Good
Esophagus	wavelet_LHL_firstorder_RootMeanSquared	0.811	0.75	0.831	Good
Esophagus	wavelet_LHL_firstorder_StandardDeviation	0.905	0.843	0.92	Excellent
Esophagus	wavelet_LHL_firstorder_Skewness	0.843	0.791	0.859	Good
Esophagus	wavelet_LHL_firstorder_Kurtosis	0.923	0.892	0.932	Excellent
Esophagus	wavelet_LHL_firstorder_Variance	0.868	0.814	0.88	Good
Esophagus	wavelet_LHL_firstorder_Uniformity	0.853	0.783	0.863	Good
Esophagus	wavelet_LHL_glcm_Autocorrelation	0.829	0.766	0.839	Good
Esophagus	wavelet_LHL_glcm_ClusterProminence	0.861	0.821	0.871	Good
Esophagus	wavelet_LHL_glcm_ClusterShade	0.866	0.82	0.879	Good
Esophagus	wavelet_LHL_glcm_ClusterTendency	0.848	0.802	0.865	Good
Esophagus	wavelet_LHL_glcm_Contrast	0.821	0.783	0.838	Good
Esophagus	wavelet_LHL_glcm_Correlation	0.928	0.893	0.948	Excellent
Esophagus	wavelet_LHL_glcm_DifferenceAverage	0.876	0.803	0.882	Good
Esophagus	wavelet_LHL_glcm_DifferenceEntropy	0.916	0.848	0.927	Excellent
Esophagus	wavelet_LHL_glcm_DifferenceVariance	0.896	0.859	0.908	Good
Esophagus	wavelet_LHL_glcm_Id	0.814	0.765	0.822	Good
Esophagus	wavelet_LHL_glcm_Idm	0.905	0.838	0.921	Excellent
Esophagus	wavelet_LHL_glcm_Idmn	0.919	0.881	0.936	Excellent
Esophagus	wavelet_LHL_glcm_Idn	0.854	0.78	0.862	Good
Esophagus	wavelet_LHL_glcm_Imc1	0.877	0.802	0.893	Good
Esophagus	wavelet_LHL_glcm_Imc2	0.818	0.786	0.839	Good
Esophagus	wavelet_LHL_glcm_InverseVariance	0.888	0.848	0.898	Good
Esophagus	wavelet_LHL_glcm_JointAverage	0.912	0.852	0.92	Excellent
Esophagus	wavelet_LHL_glcm_JointEnergy	0.826	0.775	0.832	Good
Esophagus	wavelet_LHL_glcm_JointEntropy	0.841	0.774	0.855	Good
Esophagus	wavelet_LHL_glcm_MCC	0.91	0.832	0.927	Excellent
Esophagus	wavelet_LHL_glcm_MaximumProbability	0.833	0.756	0.85	Good
Esophagus	wavelet_LHL_glcm_SumAverage	0.896	0.85	0.9	Good
Esophagus	wavelet_LHL_glcm_SumEntropy	0.82	0.77	0.828	Good
Esophagus	wavelet_LHL_glcm_SumSquares	0.874	0.841	0.884	Good
Esophagus	wavelet_LHL_gldm_DependenceEntropy	0.824	0.749	0.846	Good
Esophagus	wavelet_LHL_gldm_DependenceNonUniformity	0.907	0.856	0.921	Excellent
Esophagus	wavelet_LHL_gldm_DependenceNonUniformityNormalized	0.891	0.839	0.907	Good
Esophagus	wavelet_LHL_gldm_DependenceVariance	0.817	0.776	0.823	Good
Esophagus	wavelet_LHL_gldm_GrayLevelNonUniformity	0.815	0.771	0.831	Good
Esophagus	wavelet_LHL_gldm_GrayLevelVariance	0.821	0.782	0.839	Good
Esophagus	wavelet_LHL_gldm_HighGrayLevelEmphasis	0.864	0.804	0.885	Good
Esophagus	wavelet_LHL_gldm_LargeDependenceEmphasis	0.814	0.754	0.831	Good
Esophagus	wavelet_LHL_gldm_LargeDependenceHighGrayLevelEmphasis	0.841	0.793	0.851	Good
Esophagus	wavelet_LHL_gldm_LargeDependenceLowGrayLevelEmphasis	0.923	0.843	0.936	Excellent
Esophagus	wavelet_LHL_gldm_LowGrayLevelEmphasis	0.922	0.844	0.931	Excellent
Esophagus	wavelet_LHL_gldm_SmallDependenceEmphasis	0.82	0.781	0.838	Good
Esophagus	wavelet_LHL_gldm_SmallDependenceHighGrayLevelEmphasis	0.897	0.841	0.905	Good
Esophagus	wavelet_LHL_gldm_SmallDependenceLowGrayLevelEmphasis	0.825	0.766	0.838	Good
Esophagus	wavelet_LHL_glrlm_GrayLevelNonUniformity	0.838	0.806	0.848	Good
Esophagus	wavelet_LHL_glrlm_GrayLevelNonUniformityNormalized	0.806	0.76	0.814	Good
Esophagus	wavelet_LHL_glrlm_GrayLevelVariance	0.876	0.835	0.888	Good
Esophagus	wavelet_LHL_glrlm_HighGrayLevelRunEmphasis	0.836	0.773	0.853	Good
Esophagus	wavelet_LHL_glrlm_LongRunEmphasis	0.869	0.82	0.875	Good
Esophagus	wavelet_LHL_glrlm_LongRunHighGrayLevelEmphasis	0.906	0.828	0.916	Excellent
Esophagus	wavelet_LHL_glrlm_LongRunLowGrayLevelEmphasis	0.812	0.736	0.818	Good
Esophagus	wavelet_LHL_glrlm_LowGrayLevelRunEmphasis	0.881	0.845	0.888	Good
Esophagus	wavelet_LHL_glrlm_RunEntropy	0.925	0.879	0.93	Excellent
Esophagus	wavelet_LHL_glrlm_RunLengthNonUniformity	0.879	0.845	0.886	Good
Esophagus	wavelet_LHL_glrlm_RunLengthNonUniformityNormalized	0.849	0.808	0.854	Good
Esophagus	wavelet_LHL_glrlm_RunPercentage	0.807	0.748	0.814	Good
Esophagus	wavelet_LHL_glrlm_RunVariance	0.821	0.753	0.841	Good
Esophagus	wavelet_LHL_glrlm_ShortRunEmphasis	0.853	0.796	0.869	Good
Esophagus	wavelet_LHL_glrlm_ShortRunHighGrayLevelEmphasis	0.927	0.875	0.934	Excellent
Esophagus	wavelet_LHL_glrlm_ShortRunLowGrayLevelEmphasis	0.805	0.768	0.826	Good
Esophagus	wavelet_LHL_glszm_GrayLevelNonUniformity	0.863	0.797	0.875	Good
Esophagus	wavelet_LHL_glszm_GrayLevelNonUniformityNormalized	0.897	0.824	0.918	Good
Esophagus	wavelet_LHL_glszm_GrayLevelVariance	0.915	0.864	0.92	Excellent
Esophagus	wavelet_LHL_glszm_HighGrayLevelZoneEmphasis	0.802	0.772	0.823	Good
Esophagus	wavelet_LHL_glszm_LargeAreaEmphasis	0.909	0.843	0.913	Excellent
Esophagus	wavelet_LHL_glszm_LargeAreaHighGrayLevelEmphasis	0.829	0.774	0.838	Good
Esophagus	wavelet_LHL_glszm_LargeAreaLowGrayLevelEmphasis	0.895	0.822	0.912	Good
Esophagus	wavelet_LHL_glszm_LowGrayLevelZoneEmphasis	0.884	0.848	0.895	Good
Esophagus	wavelet_LHL_glszm_SizeZoneNonUniformity	0.889	0.843	0.899	Good
Esophagus	wavelet_LHL_glszm_SizeZoneNonUniformityNormalized	0.887	0.826	0.905	Good
Esophagus	wavelet_LHL_glszm_SmallAreaEmphasis	0.822	0.763	0.841	Good
Esophagus	wavelet_LHL_glszm_SmallAreaHighGrayLevelEmphasis	0.928	0.865	0.935	Excellent
Esophagus	wavelet_LHL_glszm_SmallAreaLowGrayLevelEmphasis	0.849	0.777	0.859	Good
Esophagus	wavelet_LHL_glszm_ZoneEntropy	0.877	0.839	0.881	Good
Esophagus	wavelet_LHL_glszm_ZonePercentage	0.851	0.813	0.862	Good
Esophagus	wavelet_LHL_glszm_ZoneVariance	0.858	0.815	0.876	Good
Esophagus	wavelet_LHL_ngtdm_Busyness	0.878	0.803	0.894	Good
Esophagus	wavelet_LHL_ngtdm_Coarseness	0.927	0.868	0.938	Excellent
Esophagus	wavelet_LHL_ngtdm_Complexity	0.892	0.833	0.904	Good
Esophagus	wavelet_LHL_ngtdm_Contrast	0.866	0.805	0.885	Good
Esophagus	wavelet_LHL_ngtdm_Strength	0.924	0.877	0.939	Excellent
Esophagus	wavelet_LHH_firstorder_Energy	0.826	0.781	0.838	Good
Esophagus	wavelet_LHH_firstorder_TotalEnergy	0.924	0.877	0.943	Excellent
Esophagus	wavelet_LHH_firstorder_Entropy	0.87	0.828	0.891	Good
Esophagus	wavelet_LHH_firstorder_Minimum	0.841	0.785	0.853	Good
Esophagus	wavelet_LHH_firstorder_10Percentile	0.819	0.74	0.837	Good
Esophagus	wavelet_LHH_firstorder_90Percentile	0.831	0.769	0.84	Good
Esophagus	wavelet_LHH_firstorder_Maximum	0.814	0.741	0.827	Good
Esophagus	wavelet_LHH_firstorder_Mean	0.92	0.858	0.927	Excellent
Esophagus	wavelet_LHH_firstorder_Median	0.861	0.828	0.869	Good
Esophagus	wavelet_LHH_firstorder_InterquartileRange	0.903	0.864	0.91	Excellent
Esophagus	wavelet_LHH_firstorder_Range	0.911	0.86	0.923	Excellent
Esophagus	wavelet_LHH_firstorder_MeanAbsoluteDeviation	0.802	0.754	0.808	Good
Esophagus	wavelet_LHH_firstorder_RobustMeanAbsoluteDeviation	0.814	0.745	0.83	Good
Esophagus	wavelet_LHH_firstorder_RootMeanSquared	0.896	0.818	0.91	Good
Esophagus	wavelet_LHH_firstorder_StandardDeviation	0.837	0.795	0.855	Good
Esophagus	wavelet_LHH_firstorder_Skewness	0.82	0.771	0.83	Good
Esophagus	wavelet_LHH_firstorder_Kurtosis	0.839	0.807	0.846	Good
Esophagus	wavelet_LHH_firstorder_Variance	0.837	0.769	0.858	Good
Esophagus	wavelet_LHH_firstorder_Uniformity	0.84	0.804	0.855	Good
Esophagus	wavelet_LHH_glcm_Autocorrelation	0.86	0.798	0.88	Good
Esophagus	wavelet_LHH_glcm_ClusterProminence	0.905	0.834	0.926	Excellent
Esophagus	wavelet_LHH_glcm_ClusterShade	0.848	0.806	0.864	Good
Esophagus	wavelet_LHH_glcm_ClusterTendency	0.862	0.807	0.867	Good
Esophagus	wavelet_LHH_glcm_Contrast	0.826	0.762	0.843	Good
Esophagus	wavelet_LHH_glcm_Correlation	0.885	0.851	0.896	Good
Esophagus	wavelet_LHH_glcm_DifferenceAverage	0.804	0.738	0.816	Good
Esophagus	wavelet_LHH_glcm_DifferenceEntropy	0.9	0.832	0.921	Excellent
Esophagus	wavelet_LHH_glcm_DifferenceVariance	0.85	0.778	0.857	Good
Esophagus	wavelet_LHH_glcm_Id	0.829	0.754	0.847	Good
Esophagus	wavelet_LHH_glcm_Idm	0.86	0.828	0.88	Good
Esophagus	wavelet_LHH_glcm_Idmn	0.871	0.837	0.879	Good
Esophagus	wavelet_LHH_glcm_Idn	0.811	0.771	0.819	Good
Esophagus	wavelet_LHH_glcm_Imc1	0.934	0.856	0.944	Excellent
Esophagus	wavelet_LHH_glcm_Imc2	0.908	0.868	0.914	Excellent
Esophagus	wavelet_LHH_glcm_InverseVariance	0.87	0.811	0.879	Good
Esophagus	wavelet_LHH_glcm_JointAverage	0.86	0.795	0.864	Good
Esophagus	wavelet_LHH_glcm_JointEnergy	0.9	0.855	0.914	Excellent
Esophagus	wavelet_LHH_glcm_JointEntropy	0.935	0.904	0.943	Excellent
Esophagus	wavelet_LHH_glcm_MCC	0.821	0.743	0.834	Good
Esophagus	wavelet_LHH_glcm_MaximumProbability	0.871	0.823	0.89	Good
Esophagus	wavelet_LHH_glcm_SumAverage	0.925	0.861	0.94	Excellent
Esophagus	wavelet_LHH_glcm_SumEntropy	0.806	0.761	0.822	Good
Esophagus	wavelet_LHH_glcm_SumSquares	0.83	0.76	0.835	Good
Esophagus	wavelet_LHH_gldm_DependenceEntropy	0.834	0.769	0.854	Good
Esophagus	wavelet_LHH_gldm_DependenceNonUniformity	0.907	0.858	0.918	Excellent
Esophagus	wavelet_LHH_gldm_DependenceNonUniformityNormalized	0.893	0.827	0.9	Good
Esophagus	wavelet_LHH_gldm_DependenceVariance	0.905	0.853	0.92	Excellent
Esophagus	wavelet_LHH_gldm_GrayLevelNonUniformity	0.852	0.787	0.858	Good
Esophagus	wavelet_LHH_gldm_GrayLevelVariance	0.862	0.83	0.883	Good
Esophagus	wavelet_LHH_gldm_HighGrayLevelEmphasis	0.805	0.742	0.813	Good
Esophagus	wavelet_LHH_gldm_LargeDependenceEmphasis	0.811	0.731	0.826	Good
Esophagus	wavelet_LHH_gldm_LargeDependenceHighGrayLevelEmphasis	0.825	0.774	0.832	Good
Esophagus	wavelet_LHH_gldm_LargeDependenceLowGrayLevelEmphasis	0.92	0.881	0.928	Excellent
Esophagus	wavelet_LHH_gldm_LowGrayLevelEmphasis	0.831	0.781	0.839	Good
Esophagus	wavelet_LHH_gldm_SmallDependenceEmphasis	0.93	0.867	0.934	Excellent
Esophagus	wavelet_LHH_gldm_SmallDependenceHighGrayLevelEmphasis	0.887	0.839	0.902	Good
Esophagus	wavelet_LHH_gldm_SmallDependenceLowGrayLevelEmphasis	0.88	0.838	0.9	Good
Esophagus	wavelet_LHH_glrlm_GrayLevelNonUniformity	0.84	0.808	0.86	Good
Esophagus	wavelet_LHH_glrlm_GrayLevelNonUniformityNormalized	0.92	0.871	0.925	Excellent
Esophagus	wavelet_LHH_glrlm_GrayLevelVariance	0.857	0.817	0.865	Good
Esophagus	wavelet_LHH_glrlm_HighGrayLevelRunEmphasis	0.913	0.845	0.918	Excellent
Esophagus	wavelet_LHH_glrlm_LongRunEmphasis	0.878	0.831	0.89	Good
Esophagus	wavelet_LHH_glrlm_LongRunHighGrayLevelEmphasis	0.839	0.801	0.859	Good
Esophagus	wavelet_LHH_glrlm_LongRunLowGrayLevelEmphasis	0.864	0.814	0.869	Good
Esophagus	wavelet_LHH_glrlm_LowGrayLevelRunEmphasis	0.928	0.878	0.932	Excellent
Esophagus	wavelet_LHH_glrlm_RunEntropy	0.929	0.879	0.946	Excellent
Esophagus	wavelet_LHH_glrlm_RunLengthNonUniformity	0.809	0.754	0.822	Good
Esophagus	wavelet_LHH_glrlm_RunLengthNonUniformityNormalized	0.853	0.807	0.861	Good
Esophagus	wavelet_LHH_glrlm_RunPercentage	0.808	0.754	0.816	Good
Esophagus	wavelet_LHH_glrlm_RunVariance	0.894	0.835	0.912	Good
Esophagus	wavelet_LHH_glrlm_ShortRunEmphasis	0.919	0.853	0.932	Excellent
Esophagus	wavelet_LHH_glrlm_ShortRunHighGrayLevelEmphasis	0.882	0.839	0.902	Good
Esophagus	wavelet_LHH_glrlm_ShortRunLowGrayLevelEmphasis	0.874	0.805	0.881	Good
Esophagus	wavelet_LHH_glszm_GrayLevelNonUniformity	0.879	0.819	0.888	Good
Esophagus	wavelet_LHH_glszm_GrayLevelNonUniformityNormalized	0.883	0.832	0.892	Good
Esophagus	wavelet_LHH_glszm_GrayLevelVariance	0.917	0.864	0.934	Excellent
Esophagus	wavelet_LHH_glszm_HighGrayLevelZoneEmphasis	0.886	0.841	0.891	Good
Esophagus	wavelet_LHH_glszm_LargeAreaEmphasis	0.883	0.808	0.896	Good
Esophagus	wavelet_LHH_glszm_LargeAreaHighGrayLevelEmphasis	0.806	0.767	0.823	Good
Esophagus	wavelet_LHH_glszm_LargeAreaLowGrayLevelEmphasis	0.918	0.84	0.93	Excellent
Esophagus	wavelet_LHH_glszm_LowGrayLevelZoneEmphasis	0.911	0.839	0.929	Excellent
Esophagus	wavelet_LHH_glszm_SizeZoneNonUniformity	0.865	0.795	0.88	Good
Esophagus	wavelet_LHH_glszm_SizeZoneNonUniformityNormalized	0.834	0.778	0.851	Good
Esophagus	wavelet_LHH_glszm_SmallAreaEmphasis	0.871	0.839	0.885	Good
Esophagus	wavelet_LHH_glszm_SmallAreaHighGrayLevelEmphasis	0.823	0.77	0.841	Good
Esophagus	wavelet_LHH_glszm_SmallAreaLowGrayLevelEmphasis	0.89	0.848	0.896	Good
Esophagus	wavelet_LHH_glszm_ZoneEntropy	0.932	0.88	0.945	Excellent
Esophagus	wavelet_LHH_glszm_ZonePercentage	0.909	0.834	0.92	Excellent
Esophagus	wavelet_LHH_glszm_ZoneVariance	0.83	0.752	0.845	Good
Esophagus	wavelet_LHH_ngtdm_Busyness	0.897	0.865	0.91	Good
Esophagus	wavelet_LHH_ngtdm_Coarseness	0.856	0.791	0.873	Good
Esophagus	wavelet_LHH_ngtdm_Complexity	0.813	0.743	0.825	Good
Esophagus	wavelet_LHH_ngtdm_Contrast	0.823	0.783	0.829	Good
Esophagus	wavelet_LHH_ngtdm_Strength	0.818	0.741	0.83	Good
Esophagus	wavelet_HLL_firstorder_Energy	0.928	0.871	0.939	Excellent
Esophagus	wavelet_HLL_firstorder_TotalEnergy	0.828	0.782	0.847	Good
Esophagus	wavelet_HLL_firstorder_Entropy	0.933	0.858	0.947	Excellent
Esophagus	wavelet_HLL_firstorder_Minimum	0.842	0.769	0.853	Good
Esophagus	wavelet_HLL_firstorder_10Percentile	0.814	0.761	0.819	Good
Esophagus	wavelet_HLL_firstorder_90Percentile	0.888	0.818	0.897	Good
Esophagus	wavelet_HLL_firstorder_Maximum	0.893	0.86	0.903	Good
Esophagus	wavelet_HLL_firstorder_Mean	0.812	0.777	0.821	Good
Esophagus	wavelet_HLL_firstorder_Median	0.827	0.796	0.838	Good
Esophagus	wavelet_HLL_firstorder_InterquartileRange	0.924	0.881	0.937	Excellent
Esophagus	wavelet_HLL_firstorder_Range	0.855	0.788	0.875	Good
Esophagus	wavelet_HLL_firstorder_MeanAbsoluteDeviation	0.891	0.829	0.907	Good
Esophagus	wavelet_HLL_firstorder_RobustMeanAbsoluteDeviation	0.839	0.791	0.855	Good
Esophagus	wavelet_HLL_firstorder_RootMeanSquared	0.853	0.822	0.86	Good
Esophagus	wavelet_HLL_firstorder_StandardDeviation	0.816	0.744	0.824	Good
Esophagus	wavelet_HLL_firstorder_Skewness	0.892	0.851	0.901	Good
Esophagus	wavelet_HLL_firstorder_Kurtosis	0.842	0.795	0.849	Good
Esophagus	wavelet_HLL_firstorder_Variance	0.897	0.83	0.908	Good
Esophagus	wavelet_HLL_firstorder_Uniformity	0.867	0.817	0.887	Good
Esophagus	wavelet_HLL_glcm_Autocorrelation	0.811	0.735	0.821	Good
Esophagus	wavelet_HLL_glcm_ClusterProminence	0.843	0.794	0.847	Good
Esophagus	wavelet_HLL_glcm_ClusterShade	0.909	0.862	0.924	Excellent
Esophagus	wavelet_HLL_glcm_ClusterTendency	0.913	0.854	0.927	Excellent
Esophagus	wavelet_HLL_glcm_Contrast	0.815	0.741	0.837	Good
Esophagus	wavelet_HLL_glcm_Correlation	0.807	0.766	0.817	Good
Esophagus	wavelet_HLL_glcm_DifferenceAverage	0.896	0.851	0.906	Good
Esophagus	wavelet_HLL_glcm_DifferenceEntropy	0.913	0.842	0.932	Excellent
Esophagus	wavelet_HLL_glcm_DifferenceVariance	0.932	0.9	0.939	Excellent
Esophagus	wavelet_HLL_glcm_Id	0.915	0.861	0.919	Excellent
Esophagus	wavelet_HLL_glcm_Idm	0.825	0.788	0.833	Good
Esophagus	wavelet_HLL_glcm_Idmn	0.842	0.805	0.861	Good
Esophagus	wavelet_HLL_glcm_Idn	0.809	0.776	0.825	Good
Esophagus	wavelet_HLL_glcm_Imc1	0.878	0.815	0.887	Good
Esophagus	wavelet_HLL_glcm_Imc2	0.887	0.847	0.902	Good
Esophagus	wavelet_HLL_glcm_InverseVariance	0.923	0.879	0.931	Excellent
Esophagus	wavelet_HLL_glcm_JointAverage	0.905	0.85	0.917	Excellent
Esophagus	wavelet_HLL_glcm_JointEnergy	0.817	0.744	0.837	Good
Esophagus	wavelet_HLL_glcm_JointEntropy	0.833	0.798	0.846	Good
Esophagus	wavelet_HLL_glcm_MCC	0.839	0.808	0.854	Good
Esophagus	wavelet_HLL_glcm_MaximumProbability	0.838	0.788	0.854	Good
Esophagus	wavelet_HLL_glcm_SumAverage	0.915	0.839	0.928	Excellent
Esophagus	wavelet_HLL_glcm_SumEntropy	0.87	0.809	0.884	Good
Esophagus	wavelet_HLL_glcm_SumSquares	0.908	0.838	0.913	Excellent
Esophagus	wavelet_HLL_gldm_DependenceEntropy	0.861	0.786	0.867	Good
Esophagus	wavelet_HLL_gldm_DependenceNonUniformity	0.917	0.865	0.922	Excellent
Esophagus	wavelet_HLL_gldm_DependenceNonUniformityNormalized	0.935	0.862	0.945	Excellent
Esophagus	wavelet_HLL_gldm_DependenceVariance	0.864	0.826	0.88	Good
Esophagus	wavelet_HLL_gldm_GrayLevelNonUniformity	0.916	0.88	0.934	Excellent
Esophagus	wavelet_HLL_gldm_GrayLevelVariance	0.881	0.829	0.888	Good
Esophagus	wavelet_HLL_gldm_HighGrayLevelEmphasis	0.86	0.829	0.869	Good
Esophagus	wavelet_HLL_gldm_LargeDependenceEmphasis	0.917	0.866	0.923	Excellent
Esophagus	wavelet_HLL_gldm_LargeDependenceHighGrayLevelEmphasis	0.872	0.841	0.88	Good
Esophagus	wavelet_HLL_gldm_LargeDependenceLowGrayLevelEmphasis	0.891	0.835	0.897	Good
Esophagus	wavelet_HLL_gldm_LowGrayLevelEmphasis	0.81	0.76	0.818	Good
Esophagus	wavelet_HLL_gldm_SmallDependenceEmphasis	0.886	0.856	0.901	Good
Esophagus	wavelet_HLL_gldm_SmallDependenceHighGrayLevelEmphasis	0.81	0.753	0.826	Good
Esophagus	wavelet_HLL_gldm_SmallDependenceLowGrayLevelEmphasis	0.915	0.858	0.929	Excellent
Esophagus	wavelet_HLL_glrlm_GrayLevelNonUniformity	0.93	0.88	0.948	Excellent
Esophagus	wavelet_HLL_glrlm_GrayLevelNonUniformityNormalized	0.922	0.888	0.943	Excellent
Esophagus	wavelet_HLL_glrlm_GrayLevelVariance	0.817	0.747	0.838	Good
Esophagus	wavelet_HLL_glrlm_HighGrayLevelRunEmphasis	0.915	0.843	0.927	Excellent
Esophagus	wavelet_HLL_glrlm_LongRunEmphasis	0.822	0.758	0.838	Good
Esophagus	wavelet_HLL_glrlm_LongRunHighGrayLevelEmphasis	0.921	0.888	0.935	Excellent
Esophagus	wavelet_HLL_glrlm_LongRunLowGrayLevelEmphasis	0.889	0.819	0.895	Good
Esophagus	wavelet_HLL_glrlm_LowGrayLevelRunEmphasis	0.824	0.787	0.844	Good
Esophagus	wavelet_HLL_glrlm_RunEntropy	0.842	0.777	0.858	Good
Esophagus	wavelet_HLL_glrlm_RunLengthNonUniformity	0.921	0.846	0.927	Excellent
Esophagus	wavelet_HLL_glrlm_RunLengthNonUniformityNormalized	0.804	0.754	0.809	Good
Esophagus	wavelet_HLL_glrlm_RunPercentage	0.846	0.767	0.862	Good
Esophagus	wavelet_HLL_glrlm_RunVariance	0.901	0.837	0.921	Excellent
Esophagus	wavelet_HLL_glrlm_ShortRunEmphasis	0.863	0.797	0.869	Good
Esophagus	wavelet_HLL_glrlm_ShortRunHighGrayLevelEmphasis	0.892	0.835	0.903	Good
Esophagus	wavelet_HLL_glrlm_ShortRunLowGrayLevelEmphasis	0.844	0.767	0.866	Good
Esophagus	wavelet_HLL_glszm_GrayLevelNonUniformity	0.934	0.889	0.956	Excellent
Esophagus	wavelet_HLL_glszm_GrayLevelNonUniformityNormalized	0.842	0.773	0.86	Good
Esophagus	wavelet_HLL_glszm_GrayLevelVariance	0.928	0.889	0.937	Excellent
Esophagus	wavelet_HLL_glszm_HighGrayLevelZoneEmphasis	0.816	0.766	0.833	Good
Esophagus	wavelet_HLL_glszm_LargeAreaEmphasis	0.859	0.815	0.874	Good
Esophagus	wavelet_HLL_glszm_LargeAreaHighGrayLevelEmphasis	0.848	0.781	0.853	Good
Esophagus	wavelet_HLL_glszm_LargeAreaLowGrayLevelEmphasis	0.859	0.815	0.871	Good
Esophagus	wavelet_HLL_glszm_LowGrayLevelZoneEmphasis	0.889	0.815	0.906	Good
Esophagus	wavelet_HLL_glszm_SizeZoneNonUniformity	0.843	0.81	0.86	Good
Esophagus	wavelet_HLL_glszm_SizeZoneNonUniformityNormalized	0.923	0.866	0.941	Excellent
Esophagus	wavelet_HLL_glszm_SmallAreaEmphasis	0.868	0.808	0.89	Good
Esophagus	wavelet_HLL_glszm_SmallAreaHighGrayLevelEmphasis	0.872	0.796	0.893	Good
Esophagus	wavelet_HLL_glszm_SmallAreaLowGrayLevelEmphasis	0.864	0.789	0.876	Good
Esophagus	wavelet_HLL_glszm_ZoneEntropy	0.87	0.83	0.885	Good
Esophagus	wavelet_HLL_glszm_ZonePercentage	0.891	0.83	0.906	Good
Esophagus	wavelet_HLL_glszm_ZoneVariance	0.842	0.8	0.847	Good
Esophagus	wavelet_HLL_ngtdm_Busyness	0.817	0.785	0.831	Good
Esophagus	wavelet_HLL_ngtdm_Coarseness	0.873	0.811	0.891	Good
Esophagus	wavelet_HLL_ngtdm_Complexity	0.915	0.883	0.923	Excellent
Esophagus	wavelet_HLL_ngtdm_Contrast	0.934	0.873	0.941	Excellent
Esophagus	wavelet_HLL_ngtdm_Strength	0.882	0.824	0.895	Good
Esophagus	wavelet_HLH_firstorder_Energy	0.82	0.778	0.827	Good
Esophagus	wavelet_HLH_firstorder_TotalEnergy	0.907	0.827	0.911	Excellent
Esophagus	wavelet_HLH_firstorder_Entropy	0.914	0.871	0.932	Excellent
Esophagus	wavelet_HLH_firstorder_Minimum	0.859	0.784	0.863	Good
Esophagus	wavelet_HLH_firstorder_10Percentile	0.921	0.883	0.937	Excellent
Esophagus	wavelet_HLH_firstorder_90Percentile	0.837	0.806	0.846	Good
Esophagus	wavelet_HLH_firstorder_Maximum	0.824	0.754	0.84	Good
Esophagus	wavelet_HLH_firstorder_Mean	0.839	0.764	0.856	Good
Esophagus	wavelet_HLH_firstorder_Median	0.828	0.79	0.845	Good
Esophagus	wavelet_HLH_firstorder_InterquartileRange	0.863	0.793	0.876	Good
Esophagus	wavelet_HLH_firstorder_Range	0.852	0.801	0.862	Good
Esophagus	wavelet_HLH_firstorder_MeanAbsoluteDeviation	0.85	0.812	0.858	Good
Esophagus	wavelet_HLH_firstorder_RobustMeanAbsoluteDeviation	0.907	0.874	0.924	Excellent
Esophagus	wavelet_HLH_firstorder_RootMeanSquared	0.879	0.802	0.891	Good
Esophagus	wavelet_HLH_firstorder_StandardDeviation	0.833	0.797	0.852	Good
Esophagus	wavelet_HLH_firstorder_Skewness	0.874	0.826	0.894	Good
Esophagus	wavelet_HLH_firstorder_Kurtosis	0.9	0.839	0.908	Excellent
Esophagus	wavelet_HLH_firstorder_Variance	0.868	0.792	0.887	Good
Esophagus	wavelet_HLH_firstorder_Uniformity	0.844	0.782	0.858	Good
Esophagus	wavelet_HLH_glcm_Autocorrelation	0.893	0.842	0.903	Good
Esophagus	wavelet_HLH_glcm_ClusterProminence	0.856	0.803	0.87	Good
Esophagus	wavelet_HLH_glcm_ClusterShade	0.85	0.772	0.862	Good
Esophagus	wavelet_HLH_glcm_ClusterTendency	0.806	0.727	0.814	Good
Esophagus	wavelet_HLH_glcm_Contrast	0.831	0.757	0.852	Good
Esophagus	wavelet_HLH_glcm_Correlation	0.934	0.903	0.942	Excellent
Esophagus	wavelet_HLH_glcm_DifferenceAverage	0.805	0.73	0.817	Good
Esophagus	wavelet_HLH_glcm_DifferenceEntropy	0.872	0.828	0.889	Good
Esophagus	wavelet_HLH_glcm_DifferenceVariance	0.838	0.782	0.859	Good
Esophagus	wavelet_HLH_glcm_Id	0.895	0.849	0.901	Good
Esophagus	wavelet_HLH_glcm_Idm	0.903	0.852	0.923	Excellent
Esophagus	wavelet_HLH_glcm_Idmn	0.85	0.801	0.857	Good
Esophagus	wavelet_HLH_glcm_Idn	0.925	0.865	0.934	Excellent
Esophagus	wavelet_HLH_glcm_Imc1	0.915	0.86	0.921	Excellent
Esophagus	wavelet_HLH_glcm_Imc2	0.828	0.768	0.832	Good
Esophagus	wavelet_HLH_glcm_InverseVariance	0.841	0.797	0.85	Good
Esophagus	wavelet_HLH_glcm_JointAverage	0.86	0.812	0.87	Good
Esophagus	wavelet_HLH_glcm_JointEnergy	0.849	0.78	0.865	Good
Esophagus	wavelet_HLH_glcm_JointEntropy	0.929	0.893	0.933	Excellent
Esophagus	wavelet_HLH_glcm_MCC	0.832	0.774	0.844	Good
Esophagus	wavelet_HLH_glcm_MaximumProbability	0.868	0.795	0.884	Good
Esophagus	wavelet_HLH_glcm_SumAverage	0.848	0.79	0.863	Good
Esophagus	wavelet_HLH_glcm_SumEntropy	0.923	0.889	0.938	Excellent
Esophagus	wavelet_HLH_glcm_SumSquares	0.805	0.769	0.826	Good
Esophagus	wavelet_HLH_gldm_DependenceEntropy	0.927	0.849	0.946	Excellent
Esophagus	wavelet_HLH_gldm_DependenceNonUniformity	0.913	0.872	0.921	Excellent
Esophagus	wavelet_HLH_gldm_DependenceNonUniformityNormalized	0.814	0.74	0.823	Good
Esophagus	wavelet_HLH_gldm_DependenceVariance	0.884	0.834	0.894	Good
Esophagus	wavelet_HLH_gldm_GrayLevelNonUniformity	0.833	0.761	0.845	Good
Esophagus	wavelet_HLH_gldm_GrayLevelVariance	0.826	0.791	0.843	Good
Esophagus	wavelet_HLH_gldm_HighGrayLevelEmphasis	0.886	0.811	0.892	Good
Esophagus	wavelet_HLH_gldm_LargeDependenceEmphasis	0.84	0.803	0.845	Good
Esophagus	wavelet_HLH_gldm_LargeDependenceHighGrayLevelEmphasis	0.844	0.77	0.852	Good
Esophagus	wavelet_HLH_gldm_LargeDependenceLowGrayLevelEmphasis	0.909	0.879	0.914	Excellent
Esophagus	wavelet_HLH_gldm_LowGrayLevelEmphasis	0.842	0.793	0.846	Good
Esophagus	wavelet_HLH_gldm_SmallDependenceEmphasis	0.916	0.866	0.938	Excellent
Esophagus	wavelet_HLH_gldm_SmallDependenceHighGrayLevelEmphasis	0.892	0.846	0.906	Good
Esophagus	wavelet_HLH_gldm_SmallDependenceLowGrayLevelEmphasis	0.848	0.799	0.857	Good
Esophagus	wavelet_HLH_glrlm_GrayLevelNonUniformity	0.885	0.848	0.904	Good
Esophagus	wavelet_HLH_glrlm_GrayLevelNonUniformityNormalized	0.862	0.822	0.877	Good
Esophagus	wavelet_HLH_glrlm_GrayLevelVariance	0.819	0.777	0.832	Good
Esophagus	wavelet_HLH_glrlm_HighGrayLevelRunEmphasis	0.916	0.861	0.931	Excellent
Esophagus	wavelet_HLH_glrlm_LongRunEmphasis	0.87	0.808	0.887	Good
Esophagus	wavelet_HLH_glrlm_LongRunHighGrayLevelEmphasis	0.815	0.753	0.823	Good
Esophagus	wavelet_HLH_glrlm_LongRunLowGrayLevelEmphasis	0.887	0.831	0.897	Good
Esophagus	wavelet_HLH_glrlm_LowGrayLevelRunEmphasis	0.824	0.773	0.844	Good
Esophagus	wavelet_HLH_glrlm_RunEntropy	0.882	0.825	0.894	Good
Esophagus	wavelet_HLH_glrlm_RunLengthNonUniformity	0.815	0.772	0.831	Good
Esophagus	wavelet_HLH_glrlm_RunLengthNonUniformityNormalized	0.827	0.783	0.838	Good
Esophagus	wavelet_HLH_glrlm_RunPercentage	0.913	0.84	0.926	Excellent
Esophagus	wavelet_HLH_glrlm_RunVariance	0.857	0.822	0.875	Good
Esophagus	wavelet_HLH_glrlm_ShortRunEmphasis	0.822	0.764	0.844	Good
Esophagus	wavelet_HLH_glrlm_ShortRunHighGrayLevelEmphasis	0.825	0.778	0.844	Good
Esophagus	wavelet_HLH_glrlm_ShortRunLowGrayLevelEmphasis	0.815	0.743	0.825	Good
Esophagus	wavelet_HLH_glszm_GrayLevelNonUniformity	0.891	0.861	0.903	Good
Esophagus	wavelet_HLH_glszm_GrayLevelNonUniformityNormalized	0.917	0.87	0.93	Excellent
Esophagus	wavelet_HLH_glszm_GrayLevelVariance	0.812	0.773	0.832	Good
Esophagus	wavelet_HLH_glszm_HighGrayLevelZoneEmphasis	0.902	0.832	0.918	Excellent
Esophagus	wavelet_HLH_glszm_LargeAreaEmphasis	0.906	0.828	0.914	Excellent
Esophagus	wavelet_HLH_glszm_LargeAreaHighGrayLevelEmphasis	0.933	0.873	0.955	Excellent
Esophagus	wavelet_HLH_glszm_LargeAreaLowGrayLevelEmphasis	0.832	0.757	0.854	Good
Esophagus	wavelet_HLH_glszm_LowGrayLevelZoneEmphasis	0.808	0.74	0.818	Good
Esophagus	wavelet_HLH_glszm_SizeZoneNonUniformity	0.884	0.825	0.891	Good
Esophagus	wavelet_HLH_glszm_SizeZoneNonUniformityNormalized	0.803	0.748	0.809	Good
Esophagus	wavelet_HLH_glszm_SmallAreaEmphasis	0.837	0.787	0.842	Good
Esophagus	wavelet_HLH_glszm_SmallAreaHighGrayLevelEmphasis	0.898	0.86	0.906	Good
Esophagus	wavelet_HLH_glszm_SmallAreaLowGrayLevelEmphasis	0.901	0.861	0.91	Excellent
Esophagus	wavelet_HLH_glszm_ZoneEntropy	0.886	0.832	0.897	Good
Esophagus	wavelet_HLH_glszm_ZonePercentage	0.804	0.765	0.817	Good
Esophagus	wavelet_HLH_glszm_ZoneVariance	0.8	0.758	0.811	Good
Esophagus	wavelet_HLH_ngtdm_Busyness	0.89	0.833	0.903	Good
Esophagus	wavelet_HLH_ngtdm_Coarseness	0.843	0.811	0.849	Good
Esophagus	wavelet_HLH_ngtdm_Complexity	0.846	0.802	0.862	Good
Esophagus	wavelet_HLH_ngtdm_Contrast	0.871	0.827	0.889	Good
Esophagus	wavelet_HLH_ngtdm_Strength	0.863	0.823	0.868	Good
Esophagus	wavelet_HHL_firstorder_Energy	0.911	0.832	0.924	Excellent
Esophagus	wavelet_HHL_firstorder_TotalEnergy	0.86	0.814	0.882	Good
Esophagus	wavelet_HHL_firstorder_Entropy	0.816	0.736	0.833	Good
Esophagus	wavelet_HHL_firstorder_Minimum	0.89	0.839	0.909	Good
Esophagus	wavelet_HHL_firstorder_10Percentile	0.847	0.791	0.862	Good
Esophagus	wavelet_HHL_firstorder_90Percentile	0.809	0.731	0.83	Good
Esophagus	wavelet_HHL_firstorder_Maximum	0.804	0.727	0.815	Good
Esophagus	wavelet_HHL_firstorder_Mean	0.917	0.869	0.923	Excellent
Esophagus	wavelet_HHL_firstorder_Median	0.859	0.824	0.867	Good
Esophagus	wavelet_HHL_firstorder_InterquartileRange	0.869	0.818	0.891	Good
Esophagus	wavelet_HHL_firstorder_Range	0.812	0.775	0.824	Good
Esophagus	wavelet_HHL_firstorder_MeanAbsoluteDeviation	0.842	0.811	0.856	Good
Esophagus	wavelet_HHL_firstorder_RobustMeanAbsoluteDeviation	0.84	0.796	0.85	Good
Esophagus	wavelet_HHL_firstorder_RootMeanSquared	0.805	0.76	0.812	Good
Esophagus	wavelet_HHL_firstorder_StandardDeviation	0.868	0.796	0.879	Good
Esophagus	wavelet_HHL_firstorder_Skewness	0.904	0.845	0.924	Excellent
Esophagus	wavelet_HHL_firstorder_Kurtosis	0.898	0.845	0.913	Good
Esophagus	wavelet_HHL_firstorder_Variance	0.801	0.731	0.819	Good
Esophagus	wavelet_HHL_firstorder_Uniformity	0.863	0.797	0.884	Good
Esophagus	wavelet_HHL_glcm_Autocorrelation	0.858	0.81	0.87	Good
Esophagus	wavelet_HHL_glcm_ClusterProminence	0.814	0.773	0.824	Good
Esophagus	wavelet_HHL_glcm_ClusterShade	0.842	0.799	0.85	Good
Esophagus	wavelet_HHL_glcm_ClusterTendency	0.915	0.84	0.92	Excellent
Esophagus	wavelet_HHL_glcm_Contrast	0.922	0.869	0.936	Excellent
Esophagus	wavelet_HHL_glcm_Correlation	0.89	0.846	0.897	Good
Esophagus	wavelet_HHL_glcm_DifferenceAverage	0.878	0.842	0.888	Good
Esophagus	wavelet_HHL_glcm_DifferenceEntropy	0.912	0.837	0.93	Excellent
Esophagus	wavelet_HHL_glcm_DifferenceVariance	0.929	0.859	0.936	Excellent
Esophagus	wavelet_HHL_glcm_Id	0.869	0.819	0.879	Good
Esophagus	wavelet_HHL_glcm_Idm	0.826	0.756	0.843	Good
Esophagus	wavelet_HHL_glcm_Idmn	0.876	0.831	0.89	Good
Esophagus	wavelet_HHL_glcm_Idn	0.844	0.772	0.855	Good
Esophagus	wavelet_HHL_glcm_Imc1	0.904	0.843	0.924	Excellent
Esophagus	wavelet_HHL_glcm_Imc2	0.818	0.747	0.839	Good
Esophagus	wavelet_HHL_glcm_InverseVariance	0.826	0.784	0.842	Good
Esophagus	wavelet_HHL_glcm_JointAverage	0.931	0.867	0.941	Excellent
Esophagus	wavelet_HHL_glcm_JointEnergy	0.894	0.854	0.911	Good
Esophagus	wavelet_HHL_glcm_JointEntropy	0.884	0.851	0.888	Good
Esophagus	wavelet_HHL_glcm_MCC	0.816	0.772	0.827	Good
Esophagus	wavelet_HHL_glcm_MaximumProbability	0.854	0.777	0.864	Good
Esophagus	wavelet_HHL_glcm_SumAverage	0.857	0.811	0.872	Good
Esophagus	wavelet_HHL_glcm_SumEntropy	0.818	0.743	0.837	Good
Esophagus	wavelet_HHL_glcm_SumSquares	0.813	0.778	0.833	Good
Esophagus	wavelet_HHL_gldm_DependenceEntropy	0.869	0.804	0.875	Good
Esophagus	wavelet_HHL_gldm_DependenceNonUniformity	0.88	0.823	0.891	Good
Esophagus	wavelet_HHL_gldm_DependenceNonUniformityNormalized	0.857	0.8	0.864	Good
Esophagus	wavelet_HHL_gldm_DependenceVariance	0.801	0.734	0.806	Good
Esophagus	wavelet_HHL_gldm_GrayLevelNonUniformity	0.914	0.857	0.92	Excellent
Esophagus	wavelet_HHL_gldm_GrayLevelVariance	0.876	0.82	0.883	Good
Esophagus	wavelet_HHL_gldm_HighGrayLevelEmphasis	0.876	0.833	0.885	Good
Esophagus	wavelet_HHL_gldm_LargeDependenceEmphasis	0.837	0.795	0.849	Good
Esophagus	wavelet_HHL_gldm_LargeDependenceHighGrayLevelEmphasis	0.84	0.805	0.853	Good
Esophagus	wavelet_HHL_gldm_LargeDependenceLowGrayLevelEmphasis	0.886	0.833	0.905	Good
Esophagus	wavelet_HHL_gldm_LowGrayLevelEmphasis	0.931	0.878	0.939	Excellent
Esophagus	wavelet_HHL_gldm_SmallDependenceEmphasis	0.896	0.853	0.909	Good
Esophagus	wavelet_HHL_gldm_SmallDependenceHighGrayLevelEmphasis	0.921	0.852	0.941	Excellent
Esophagus	wavelet_HHL_gldm_SmallDependenceLowGrayLevelEmphasis	0.919	0.845	0.924	Excellent
Esophagus	wavelet_HHL_glrlm_GrayLevelNonUniformity	0.812	0.734	0.83	Good
Esophagus	wavelet_HHL_glrlm_GrayLevelNonUniformityNormalized	0.893	0.824	0.899	Good
Esophagus	wavelet_HHL_glrlm_GrayLevelVariance	0.894	0.834	0.908	Good
Esophagus	wavelet_HHL_glrlm_HighGrayLevelRunEmphasis	0.897	0.824	0.919	Good
Esophagus	wavelet_HHL_glrlm_LongRunEmphasis	0.804	0.726	0.816	Good
Esophagus	wavelet_HHL_glrlm_LongRunHighGrayLevelEmphasis	0.886	0.81	0.903	Good
Esophagus	wavelet_HHL_glrlm_LongRunLowGrayLevelEmphasis	0.917	0.842	0.938	Excellent
Esophagus	wavelet_HHL_glrlm_LowGrayLevelRunEmphasis	0.892	0.834	0.902	Good
Esophagus	wavelet_HHL_glrlm_RunEntropy	0.83	0.76	0.847	Good
Esophagus	wavelet_HHL_glrlm_RunLengthNonUniformity	0.82	0.752	0.834	Good
Esophagus	wavelet_HHL_glrlm_RunLengthNonUniformityNormalized	0.856	0.814	0.868	Good
Esophagus	wavelet_HHL_glrlm_RunPercentage	0.897	0.842	0.91	Good
Esophagus	wavelet_HHL_glrlm_RunVariance	0.857	0.795	0.867	Good
Esophagus	wavelet_HHL_glrlm_ShortRunEmphasis	0.823	0.751	0.837	Good
Esophagus	wavelet_HHL_glrlm_ShortRunHighGrayLevelEmphasis	0.875	0.842	0.894	Good
Esophagus	wavelet_HHL_glrlm_ShortRunLowGrayLevelEmphasis	0.869	0.832	0.879	Good
Esophagus	wavelet_HHL_glszm_GrayLevelNonUniformity	0.884	0.834	0.891	Good
Esophagus	wavelet_HHL_glszm_GrayLevelNonUniformityNormalized	0.9	0.858	0.909	Excellent
Esophagus	wavelet_HHL_glszm_GrayLevelVariance	0.893	0.816	0.904	Good
Esophagus	wavelet_HHL_glszm_HighGrayLevelZoneEmphasis	0.905	0.872	0.912	Excellent
Esophagus	wavelet_HHL_glszm_LargeAreaEmphasis	0.89	0.85	0.897	Good
Esophagus	wavelet_HHL_glszm_LargeAreaHighGrayLevelEmphasis	0.82	0.785	0.824	Good
Esophagus	wavelet_HHL_glszm_LargeAreaLowGrayLevelEmphasis	0.873	0.824	0.883	Good
Esophagus	wavelet_HHL_glszm_LowGrayLevelZoneEmphasis	0.888	0.847	0.896	Good
Esophagus	wavelet_HHL_glszm_SizeZoneNonUniformity	0.833	0.755	0.839	Good
Esophagus	wavelet_HHL_glszm_SizeZoneNonUniformityNormalized	0.801	0.737	0.815	Good
Esophagus	wavelet_HHL_glszm_SmallAreaEmphasis	0.855	0.822	0.875	Good
Esophagus	wavelet_HHL_glszm_SmallAreaHighGrayLevelEmphasis	0.857	0.825	0.868	Good
Esophagus	wavelet_HHL_glszm_SmallAreaLowGrayLevelEmphasis	0.81	0.749	0.826	Good
Esophagus	wavelet_HHL_glszm_ZoneEntropy	0.836	0.769	0.843	Good
Esophagus	wavelet_HHL_glszm_ZonePercentage	0.822	0.773	0.836	Good
Esophagus	wavelet_HHL_glszm_ZoneVariance	0.865	0.802	0.885	Good
Esophagus	wavelet_HHL_ngtdm_Busyness	0.85	0.813	0.87	Good
Esophagus	wavelet_HHL_ngtdm_Coarseness	0.872	0.796	0.878	Good
Esophagus	wavelet_HHL_ngtdm_Complexity	0.907	0.828	0.926	Excellent
Esophagus	wavelet_HHL_ngtdm_Contrast	0.859	0.793	0.867	Good
Esophagus	wavelet_HHL_ngtdm_Strength	0.822	0.744	0.832	Good
Esophagus	wavelet_HHH_firstorder_Energy	0.868	0.838	0.886	Good
Esophagus	wavelet_HHH_firstorder_TotalEnergy	0.841	0.802	0.848	Good
Esophagus	wavelet_HHH_firstorder_Entropy	0.853	0.812	0.874	Good
Esophagus	wavelet_HHH_firstorder_Minimum	0.848	0.795	0.865	Good
Esophagus	wavelet_HHH_firstorder_10Percentile	0.812	0.736	0.82	Good
Esophagus	wavelet_HHH_firstorder_90Percentile	0.818	0.741	0.838	Good
Esophagus	wavelet_HHH_firstorder_Maximum	0.811	0.753	0.83	Good
Esophagus	wavelet_HHH_firstorder_Mean	0.893	0.836	0.909	Good
Esophagus	wavelet_HHH_firstorder_Median	0.841	0.808	0.861	Good
Esophagus	wavelet_HHH_firstorder_InterquartileRange	0.895	0.823	0.903	Good
Esophagus	wavelet_HHH_firstorder_Range	0.821	0.756	0.833	Good
Esophagus	wavelet_HHH_firstorder_MeanAbsoluteDeviation	0.859	0.785	0.876	Good
Esophagus	wavelet_HHH_firstorder_RobustMeanAbsoluteDeviation	0.924	0.889	0.929	Excellent
Esophagus	wavelet_HHH_firstorder_RootMeanSquared	0.917	0.875	0.922	Excellent
Esophagus	wavelet_HHH_firstorder_StandardDeviation	0.887	0.825	0.897	Good
Esophagus	wavelet_HHH_firstorder_Skewness	0.919	0.869	0.929	Excellent
Esophagus	wavelet_HHH_firstorder_Kurtosis	0.917	0.858	0.937	Excellent
Esophagus	wavelet_HHH_firstorder_Variance	0.842	0.809	0.857	Good
Esophagus	wavelet_HHH_firstorder_Uniformity	0.818	0.767	0.824	Good
Esophagus	wavelet_HHH_glcm_Autocorrelation	0.842	0.803	0.855	Good
Esophagus	wavelet_HHH_glcm_ClusterProminence	0.896	0.84	0.915	Good
Esophagus	wavelet_HHH_glcm_ClusterShade	0.89	0.822	0.909	Good
Esophagus	wavelet_HHH_glcm_ClusterTendency	0.869	0.832	0.882	Good
Esophagus	wavelet_HHH_glcm_Contrast	0.911	0.842	0.923	Excellent
Esophagus	wavelet_HHH_glcm_Correlation	0.813	0.764	0.82	Good
Esophagus	wavelet_HHH_glcm_DifferenceAverage	0.919	0.84	0.93	Excellent
Esophagus	wavelet_HHH_glcm_DifferenceEntropy	0.828	0.793	0.844	Good
Esophagus	wavelet_HHH_glcm_DifferenceVariance	0.853	0.808	0.864	Good
Esophagus	wavelet_HHH_glcm_Id	0.847	0.817	0.862	Good
Esophagus	wavelet_HHH_glcm_Idm	0.863	0.823	0.869	Good
Esophagus	wavelet_HHH_glcm_Idmn	0.804	0.764	0.814	Good
Esophagus	wavelet_HHH_glcm_Idn	0.813	0.755	0.823	Good
Esophagus	wavelet_HHH_glcm_Imc1	0.855	0.796	0.873	Good
Esophagus	wavelet_HHH_glcm_Imc2	0.854	0.796	0.862	Good
Esophagus	wavelet_HHH_glcm_InverseVariance	0.902	0.842	0.916	Excellent
Esophagus	wavelet_HHH_glcm_JointAverage	0.865	0.795	0.87	Good
Esophagus	wavelet_HHH_glcm_JointEnergy	0.84	0.788	0.85	Good
Esophagus	wavelet_HHH_glcm_JointEntropy	0.906	0.834	0.913	Excellent
Esophagus	wavelet_HHH_glcm_MCC	0.889	0.839	0.894	Good
Esophagus	wavelet_HHH_glcm_MaximumProbability	0.815	0.773	0.835	Good
Esophagus	wavelet_HHH_glcm_SumAverage	0.818	0.751	0.83	Good
Esophagus	wavelet_HHH_glcm_SumEntropy	0.827	0.796	0.845	Good
Esophagus	wavelet_HHH_glcm_SumSquares	0.83	0.764	0.837	Good
Esophagus	wavelet_HHH_gldm_DependenceEntropy	0.881	0.803	0.902	Good
Esophagus	wavelet_HHH_gldm_DependenceNonUniformity	0.869	0.83	0.887	Good
Esophagus	wavelet_HHH_gldm_DependenceNonUniformityNormalized	0.885	0.815	0.901	Good
Esophagus	wavelet_HHH_gldm_DependenceVariance	0.864	0.785	0.879	Good
Esophagus	wavelet_HHH_gldm_GrayLevelNonUniformity	0.867	0.826	0.882	Good
Esophagus	wavelet_HHH_gldm_GrayLevelVariance	0.903	0.852	0.909	Excellent
Esophagus	wavelet_HHH_gldm_HighGrayLevelEmphasis	0.867	0.796	0.871	Good
Esophagus	wavelet_HHH_gldm_LargeDependenceEmphasis	0.899	0.859	0.913	Good
Esophagus	wavelet_HHH_gldm_LargeDependenceHighGrayLevelEmphasis	0.901	0.838	0.917	Excellent
Esophagus	wavelet_HHH_gldm_LargeDependenceLowGrayLevelEmphasis	0.85	0.817	0.859	Good
Esophagus	wavelet_HHH_gldm_LowGrayLevelEmphasis	0.912	0.843	0.926	Excellent
Esophagus	wavelet_HHH_gldm_SmallDependenceEmphasis	0.832	0.787	0.836	Good
Esophagus	wavelet_HHH_gldm_SmallDependenceHighGrayLevelEmphasis	0.83	0.784	0.849	Good
Esophagus	wavelet_HHH_gldm_SmallDependenceLowGrayLevelEmphasis	0.835	0.784	0.851	Good
Esophagus	wavelet_HHH_glrlm_GrayLevelNonUniformity	0.822	0.747	0.83	Good
Esophagus	wavelet_HHH_glrlm_GrayLevelNonUniformityNormalized	0.885	0.813	0.895	Good
Esophagus	wavelet_HHH_glrlm_GrayLevelVariance	0.909	0.873	0.918	Excellent
Esophagus	wavelet_HHH_glrlm_HighGrayLevelRunEmphasis	0.869	0.79	0.888	Good
Esophagus	wavelet_HHH_glrlm_LongRunEmphasis	0.871	0.806	0.892	Good
Esophagus	wavelet_HHH_glrlm_LongRunHighGrayLevelEmphasis	0.903	0.863	0.923	Excellent
Esophagus	wavelet_HHH_glrlm_LongRunLowGrayLevelEmphasis	0.838	0.801	0.845	Good
Esophagus	wavelet_HHH_glrlm_LowGrayLevelRunEmphasis	0.924	0.856	0.946	Excellent
Esophagus	wavelet_HHH_glrlm_RunEntropy	0.836	0.791	0.853	Good
Esophagus	wavelet_HHH_glrlm_RunLengthNonUniformity	0.81	0.767	0.828	Good
Esophagus	wavelet_HHH_glrlm_RunLengthNonUniformityNormalized	0.885	0.814	0.902	Good
Esophagus	wavelet_HHH_glrlm_RunPercentage	0.816	0.758	0.832	Good
Esophagus	wavelet_HHH_glrlm_RunVariance	0.807	0.729	0.826	Good
Esophagus	wavelet_HHH_glrlm_ShortRunEmphasis	0.807	0.774	0.828	Good
Esophagus	wavelet_HHH_glrlm_ShortRunHighGrayLevelEmphasis	0.875	0.804	0.887	Good
Esophagus	wavelet_HHH_glrlm_ShortRunLowGrayLevelEmphasis	0.825	0.775	0.842	Good
Esophagus	wavelet_HHH_glszm_GrayLevelNonUniformity	0.897	0.866	0.916	Good
Esophagus	wavelet_HHH_glszm_GrayLevelNonUniformityNormalized	0.933	0.891	0.94	Excellent
Esophagus	wavelet_HHH_glszm_GrayLevelVariance	0.828	0.761	0.848	Good
Esophagus	wavelet_HHH_glszm_HighGrayLevelZoneEmphasis	0.868	0.834	0.881	Good
Esophagus	wavelet_HHH_glszm_LargeAreaEmphasis	0.849	0.783	0.865	Good
Esophagus	wavelet_HHH_glszm_LargeAreaHighGrayLevelEmphasis	0.812	0.733	0.825	Good
Esophagus	wavelet_HHH_glszm_LargeAreaLowGrayLevelEmphasis	0.932	0.864	0.946	Excellent
Esophagus	wavelet_HHH_glszm_LowGrayLevelZoneEmphasis	0.918	0.878	0.935	Excellent
Esophagus	wavelet_HHH_glszm_SizeZoneNonUniformity	0.83	0.752	0.848	Good
Esophagus	wavelet_HHH_glszm_SizeZoneNonUniformityNormalized	0.854	0.786	0.871	Good
Esophagus	wavelet_HHH_glszm_SmallAreaEmphasis	0.922	0.864	0.938	Excellent
Esophagus	wavelet_HHH_glszm_SmallAreaHighGrayLevelEmphasis	0.903	0.858	0.924	Excellent
Esophagus	wavelet_HHH_glszm_SmallAreaLowGrayLevelEmphasis	0.874	0.798	0.888	Good
Esophagus	wavelet_HHH_glszm_ZoneEntropy	0.869	0.818	0.879	Good
Esophagus	wavelet_HHH_glszm_ZonePercentage	0.852	0.79	0.859	Good
Esophagus	wavelet_HHH_glszm_ZoneVariance	0.933	0.869	0.945	Excellent
Esophagus	wavelet_HHH_ngtdm_Busyness	0.803	0.734	0.819	Good
Esophagus	wavelet_HHH_ngtdm_Coarseness	0.815	0.738	0.828	Good
Esophagus	wavelet_HHH_ngtdm_Complexity	0.884	0.819	0.898	Good
Esophagus	wavelet_HHH_ngtdm_Contrast	0.84	0.76	0.852	Good
Esophagus	wavelet_HHH_ngtdm_Strength	0.832	0.777	0.844	Good
Esophagus	wavelet_LLL_firstorder_Energy	0.836	0.757	0.845	Good
Esophagus	wavelet_LLL_firstorder_TotalEnergy	0.889	0.847	0.894	Good
Esophagus	wavelet_LLL_firstorder_Entropy	0.851	0.786	0.867	Good
Esophagus	wavelet_LLL_firstorder_Minimum	0.903	0.867	0.921	Excellent
Esophagus	wavelet_LLL_firstorder_10Percentile	0.827	0.785	0.844	Good
Esophagus	wavelet_LLL_firstorder_90Percentile	0.886	0.833	0.895	Good
Esophagus	wavelet_LLL_firstorder_Maximum	0.898	0.848	0.91	Good
Esophagus	wavelet_LLL_firstorder_Mean	0.889	0.845	0.896	Good
Esophagus	wavelet_LLL_firstorder_Median	0.877	0.814	0.896	Good
Esophagus	wavelet_LLL_firstorder_InterquartileRange	0.846	0.798	0.855	Good
Esophagus	wavelet_LLL_firstorder_Range	0.805	0.757	0.818	Good
Esophagus	wavelet_LLL_firstorder_MeanAbsoluteDeviation	0.933	0.889	0.94	Excellent
Esophagus	wavelet_LLL_firstorder_RobustMeanAbsoluteDeviation	0.883	0.817	0.895	Good
Esophagus	wavelet_LLL_firstorder_RootMeanSquared	0.923	0.886	0.943	Excellent
Esophagus	wavelet_LLL_firstorder_StandardDeviation	0.835	0.777	0.839	Good
Esophagus	wavelet_LLL_firstorder_Skewness	0.86	0.808	0.87	Good
Esophagus	wavelet_LLL_firstorder_Kurtosis	0.935	0.856	0.951	Excellent
Esophagus	wavelet_LLL_firstorder_Variance	0.812	0.741	0.817	Good
Esophagus	wavelet_LLL_firstorder_Uniformity	0.826	0.77	0.833	Good
Esophagus	wavelet_LLL_glcm_Autocorrelation	0.887	0.855	0.894	Good
Esophagus	wavelet_LLL_glcm_ClusterProminence	0.837	0.805	0.847	Good
Esophagus	wavelet_LLL_glcm_ClusterShade	0.879	0.803	0.895	Good
Esophagus	wavelet_LLL_glcm_ClusterTendency	0.829	0.751	0.85	Good
Esophagus	wavelet_LLL_glcm_Contrast	0.868	0.794	0.884	Good
Esophagus	wavelet_LLL_glcm_Correlation	0.868	0.828	0.89	Good
Esophagus	wavelet_LLL_glcm_DifferenceAverage	0.876	0.824	0.894	Good
Esophagus	wavelet_LLL_glcm_DifferenceEntropy	0.887	0.847	0.908	Good
Esophagus	wavelet_LLL_glcm_DifferenceVariance	0.888	0.829	0.906	Good
Esophagus	wavelet_LLL_glcm_Id	0.859	0.797	0.875	Good
Esophagus	wavelet_LLL_glcm_Idm	0.839	0.774	0.859	Good
Esophagus	wavelet_LLL_glcm_Idmn	0.917	0.856	0.926	Excellent
Esophagus	wavelet_LLL_glcm_Idn	0.928	0.867	0.946	Excellent
Esophagus	wavelet_LLL_glcm_Imc1	0.839	0.786	0.86	Good
Esophagus	wavelet_LLL_glcm_Imc2	0.922	0.846	0.933	Excellent
Esophagus	wavelet_LLL_glcm_InverseVariance	0.824	0.783	0.831	Good
Esophagus	wavelet_LLL_glcm_JointAverage	0.862	0.815	0.88	Good
Esophagus	wavelet_LLL_glcm_JointEnergy	0.892	0.829	0.913	Good
Esophagus	wavelet_LLL_glcm_JointEntropy	0.871	0.829	0.893	Good
Esophagus	wavelet_LLL_glcm_MCC	0.87	0.838	0.875	Good
Esophagus	wavelet_LLL_glcm_MaximumProbability	0.877	0.841	0.884	Good
Esophagus	wavelet_LLL_glcm_SumAverage	0.824	0.774	0.829	Good
Esophagus	wavelet_LLL_glcm_SumEntropy	0.858	0.824	0.877	Good
Esophagus	wavelet_LLL_glcm_SumSquares	0.928	0.848	0.939	Excellent
Esophagus	wavelet_LLL_gldm_DependenceEntropy	0.819	0.765	0.826	Good
Esophagus	wavelet_LLL_gldm_DependenceNonUniformity	0.824	0.771	0.839	Good
Esophagus	wavelet_LLL_gldm_DependenceNonUniformityNormalized	0.904	0.845	0.92	Excellent
Esophagus	wavelet_LLL_gldm_DependenceVariance	0.8	0.733	0.819	Good
Esophagus	wavelet_LLL_gldm_GrayLevelNonUniformity	0.912	0.848	0.931	Excellent
Esophagus	wavelet_LLL_gldm_GrayLevelVariance	0.907	0.829	0.927	Excellent
Esophagus	wavelet_LLL_gldm_HighGrayLevelEmphasis	0.826	0.781	0.833	Good
Esophagus	wavelet_LLL_gldm_LargeDependenceEmphasis	0.814	0.776	0.833	Good
Esophagus	wavelet_LLL_gldm_LargeDependenceHighGrayLevelEmphasis	0.849	0.769	0.867	Good
Esophagus	wavelet_LLL_gldm_LargeDependenceLowGrayLevelEmphasis	0.882	0.821	0.894	Good
Esophagus	wavelet_LLL_gldm_LowGrayLevelEmphasis	0.826	0.77	0.838	Good
Esophagus	wavelet_LLL_gldm_SmallDependenceEmphasis	0.911	0.859	0.921	Excellent
Esophagus	wavelet_LLL_gldm_SmallDependenceHighGrayLevelEmphasis	0.888	0.831	0.899	Good
Esophagus	wavelet_LLL_gldm_SmallDependenceLowGrayLevelEmphasis	0.802	0.751	0.811	Good
Esophagus	wavelet_LLL_glrlm_GrayLevelNonUniformity	0.848	0.789	0.857	Good
Esophagus	wavelet_LLL_glrlm_GrayLevelNonUniformityNormalized	0.861	0.82	0.871	Good
Esophagus	wavelet_LLL_glrlm_GrayLevelVariance	0.815	0.755	0.83	Good
Esophagus	wavelet_LLL_glrlm_HighGrayLevelRunEmphasis	0.914	0.87	0.918	Excellent
Esophagus	wavelet_LLL_glrlm_LongRunEmphasis	0.806	0.776	0.81	Good
Esophagus	wavelet_LLL_glrlm_LongRunHighGrayLevelEmphasis	0.885	0.842	0.901	Good
Esophagus	wavelet_LLL_glrlm_LongRunLowGrayLevelEmphasis	0.838	0.777	0.856	Good
Esophagus	wavelet_LLL_glrlm_LowGrayLevelRunEmphasis	0.895	0.824	0.904	Good
Esophagus	wavelet_LLL_glrlm_RunEntropy	0.904	0.845	0.923	Excellent
Esophagus	wavelet_LLL_glrlm_RunLengthNonUniformity	0.86	0.786	0.87	Good
Esophagus	wavelet_LLL_glrlm_RunLengthNonUniformityNormalized	0.867	0.804	0.888	Good
Esophagus	wavelet_LLL_glrlm_RunPercentage	0.85	0.819	0.858	Good
Esophagus	wavelet_LLL_glrlm_RunVariance	0.865	0.787	0.872	Good
Esophagus	wavelet_LLL_glrlm_ShortRunEmphasis	0.87	0.827	0.889	Good
Esophagus	wavelet_LLL_glrlm_ShortRunHighGrayLevelEmphasis	0.916	0.857	0.932	Excellent
Esophagus	wavelet_LLL_glrlm_ShortRunLowGrayLevelEmphasis	0.873	0.836	0.891	Good
Esophagus	wavelet_LLL_glszm_GrayLevelNonUniformity	0.805	0.758	0.812	Good
Esophagus	wavelet_LLL_glszm_GrayLevelNonUniformityNormalized	0.854	0.79	0.867	Good
Esophagus	wavelet_LLL_glszm_GrayLevelVariance	0.858	0.783	0.865	Good
Esophagus	wavelet_LLL_glszm_HighGrayLevelZoneEmphasis	0.856	0.794	0.868	Good
Esophagus	wavelet_LLL_glszm_LargeAreaEmphasis	0.848	0.798	0.869	Good
Esophagus	wavelet_LLL_glszm_LargeAreaHighGrayLevelEmphasis	0.851	0.808	0.862	Good
Esophagus	wavelet_LLL_glszm_LargeAreaLowGrayLevelEmphasis	0.889	0.828	0.907	Good
Esophagus	wavelet_LLL_glszm_LowGrayLevelZoneEmphasis	0.849	0.794	0.858	Good
Esophagus	wavelet_LLL_glszm_SizeZoneNonUniformity	0.924	0.869	0.936	Excellent
Esophagus	wavelet_LLL_glszm_SizeZoneNonUniformityNormalized	0.909	0.841	0.927	Excellent
Esophagus	wavelet_LLL_glszm_SmallAreaEmphasis	0.871	0.795	0.886	Good
Esophagus	wavelet_LLL_glszm_SmallAreaHighGrayLevelEmphasis	0.805	0.756	0.827	Good
Esophagus	wavelet_LLL_glszm_SmallAreaLowGrayLevelEmphasis	0.908	0.877	0.92	Excellent
Esophagus	wavelet_LLL_glszm_ZoneEntropy	0.837	0.776	0.854	Good
Esophagus	wavelet_LLL_glszm_ZonePercentage	0.806	0.738	0.817	Good
Esophagus	wavelet_LLL_glszm_ZoneVariance	0.896	0.816	0.911	Good
Esophagus	wavelet_LLL_ngtdm_Busyness	0.847	0.788	0.863	Good
Esophagus	wavelet_LLL_ngtdm_Coarseness	0.901	0.842	0.921	Excellent
Esophagus	wavelet_LLL_ngtdm_Complexity	0.812	0.739	0.834	Good
Esophagus	wavelet_LLL_ngtdm_Contrast	0.926	0.864	0.944	Excellent
Esophagus	wavelet_LLL_ngtdm_Strength	0.817	0.748	0.839	Good
